# Supplementary material for: Evidence-based clinical practice guidelines for prevention, screening and treatment of peripartum depression
Source: Br J Psychiatry. 2025 Jun 26;227(5):798–809. doi: 10.1192/bjp.2025.43 (PMC12550661; doi:10.1192/bjp.2025.43)
Supplement: Radoš et al. supplementary material 3 — Radoš et al. supplementary material [file S0007125025000431sup003.xlsx]

## Sheet: Prevention
Title	Name of first author (date)	Funding source	Study type	Databases used	Language of studies included	Range of years of included studies	Number of included studies	Population Inclusion criteria	Timing of inclusion	Intervention group sample size	Mean age of mother (and/or range)	Country/Nationality	Other sample specificities	Setting of inclusion	Intervention: Type of treatment	Control group	Control condition	Primary outcome	Primary outcome measures	Measures of effect size/Magnitude of benefit	Direction of findings (primary outcome)	Comment on direction of findings	Secondary outcomes (mother related secondary outcomes)	Measures of effect size/Magnitude of benefit	Secondary outcomes (child related secondary outcomes)	Measures of effect size/Magnitude of benefit	Adverse effects	Adverse effects (description)	Is there info on acceptability?	Measures of effect of acceptability	Acceptability result	info on feasibility	Info on patients' preferences and values	Cost benefit analysis/data	Tool used by the authors to assess quality of studies included	Quality of the SR or MA (as reported by the authors)	SR/MA method of synthesis	Authors' main conclusions	Include or exclude?	Any other comments?
Preventing and Treating Women’s Postpartum Depression: A Qualitative Systematic Review on Partner-Inclusive Interventions	Alves (2017)	The Portuguese Foundation for Science and Technology (FCT)	Systematic review	PubMed/MEDLINE; Other: PsycINFO	No language restrictions, but only articles written in English were included.	1999-2014	13	Other:	Pregnancy & postpartum	not mentioned	not mentioned	USA, UK, Australia, Hungaria, China, Singapore, Canada	NA	Unknown	CBT, Education, Psychosocial, IPT, Counseling Education, SFT, IPT-Group,	Yes	TAU	Depressive symptoms	EPDS; BDI-II; PHQ-9; CES-D; DASS; Clinical interview; Other: GHQ-D, scan ICD, PSE, CCEI, SRQ, CIDI, SADS-M, POMS, LQ,	Not applicable	Inconsistent	Some studies found lower depressive symptoms among women in the intervention group while other studies found no differences in depressive symptoms between the intervention and control groups	NA	NA	NA	NA	Not reported	NA	Not reported	Most studies indicated the number of participants who dropped-out and/or were loss to follow-up. The reasons for participant’s drop-out were specified in seven studies, and the reasons regarding loss to follow-up in six articles.	NA	NA	NA	NA	unspecified tool	Not mentioned	qualitative synthesis	Despite the strong arguments of why including partners could be important in interventions for PPD, our review indicates that no conclusions can be made regarding whether a specific type of partner participation is associated with the efficacy of the intervention. This is a serious limitation in this field, and consequently, practical recommendations about the benefits of including partners in PP…	Include
Targeted group antenatal prevention of postnatal depression: a review	Austin (2003)	NHMRC (Program Grant 222708) and the NSW Centre for Mental Health for Institute and Infrastructure funding.	Systematic review	PubMed/MEDLINE; CINAHL; Embase; Cochrane; Other: Psyclit, HEALTHSTAR, UK National Research Register	English	1995-2001	5	Other:	Pregnancy	range: 17-95, Mean: 51	not mentioned	UK, USA, Australia	NA	Unknown	Supportive approach; extending supports; accessing help, psychoeducation, mothercraft facts postpartum: debrief, access help, Standardized intervention using a detailed manual: problem-solving to enhance social supports; skills based with homework tasks, Normalize and empower discussion groups; continuity of care, Interpersonal therapy: psychoeducation, learn to identify⁄manage role transition an…	Yes	TAU	prevalence of postnatal depressive symptomatology (and at some cases identifying cases of depression)	BDI-II; Other: EDS, GHQ-D, ICD, DSM-IV depression,	Not applicable	Inconsistent	Most studies showed no difference between intervention and control	NA	NA	NA	NA	Not reported	NA	Not reported	NA	NA	NA	NA	NA	NA	NA	qualitative synthesis	it seems that the lack of explicit definitions in the field of preventative mental health interventions has hampered the capacity of studies to date (2002) to test out their hypotheses to the full . A switch to assessing "indicated" interventions is recommended. Also, the intervention needs to have a strong theoretical basis (e.g. cognitive therapy or IPT) and target both depressive and anxiety s…	Include	An old SR. cant really make relevant to-date conclusions based on it
The Effect of Mindfulness-Based Interventions on Stress, Depression and Anxiety During the Perinatal Period in Women Without Pre-existing Stress, Depressive or Anxiety Disorders: a Systematic Review and Meta-analysis of Controlled Trials	Corbally (2021)	NA	Systematic review; Meta-analysis	PubMed/MEDLINE; CINAHL; Web of Science; Scopus; Cochrane; Other: PsychArticles	English	2013-2020	12	Other:	Pregnancy & postpartum	not clear what exp stands for so difficult to determine what intervention group sample size is	Intervention groups: (missing info on control groups) Range: 21-34.33, Mean: 27.33	Australia, China, USA, Sweden, India, Taiwan, Spain		Unknown	Mindfulness (mindfulness based therapy, Eastern-based meditation intervention, PEARLS based on mindfulness-based childbirth and parenting education (MBCP), Mindful transition to parenthood program, Mindfulness meditation program, Mind baby body, Mindful motherhood, mindfulness-based stress reduction)	Yes	Other: Active control-pregnancy support programme; Interterpersonal therapy; Usual care; Active control; Waiting list; Standard obstetric care; Standard treatment; No treatment	depressive symptoms	EPDS; BDI-II; CES-D; Other: STAI, CWS, MSSS, PDQ, PCI, BMSWBI, FFMQ, CBSEI, PCS, W-DEQ, CSI, IRI, DASS-2I, PANAS, PSS, PSOM, SWLS, SHS, TMS, PES, PSRS, SDS.	Presented numerically/quantitative	Favours intervention	There was a small and statistically significant reduction in depression after mindfulness interventions compared with controls. The effect size estimate for the intervention-control post-test difference was d= −0.20 (95% CI,−0.40,−0.00, p = 0.04). Moreover, estimates of heterogeneity were statistically non-significant and indicated unimportant between-study variation in effect sizes (Q10=11.1, p=…	anxiety and stress	Cohen’s d	NA	NA	Not reported	NA	Not reported	NA	NA	NA	NA	NA	NA	NA	Random effects models run in JASP (version 0.14.1)	This study suggests that mindfulness-based interventions cause small reductions in depression and small increases in mindfulness in women without pre-existing disorders. In addition, Because of the small number of, and a large variation in reported effects on general anxiety, a meta analysis was not performed on this outcome. Also, a small but statistically non-significant reduction in stress aft…	Include	This study suggests that mindfulness-based interventions cause small reductions in depression and small increases in mindfulness in women without pre-existing disorders. If the cost of offering mindfulness-based interventions is not prohibitive, such interventions could be a useful addition to existing support for pregnant women without existing mental health issues and could serve to prevent or …
Preventing postpartum depression part I: a review of biological interventions	Dennis (2004)	Toronto Public Health	Systematic review	PubMed/MEDLINE; CINAHL; Embase; Cochrane; Other: PsycINFO, Embase, ProQuest, and the World Health Organization Reproductive Health Library.	English	1989 - 2003	7	Mixed	Pregnancy & postpartum	Wisner (1994) N=24; Wisner (2001) N=51; Sichel (1995) N=11; Lawrie (1998) N=180; Harris (1989) N=446; Llorente (2003) N=138; Harrison-Hohner (2001) N=497 and N=282	not reported	US, South Africa, UK, New Mexico	NA	Healthcare (inpatients and outpatients)	Wisner (1994): Postpartum monitoring plus postbirth treatment with either previously used antidepressant medication or nortriptyline; Wisner (2001): immediate post birth treatment of nortriptyline; Sichel (1995): estrogen therapy; Lawrie (1998): progesterone therapy; Harris (1989): thyroxine; Llorente (2003): docosahexanoic acid; Harrison-Hohner (2001) : calcium supplementation	Mixed	Mixed	PPD at different intervals after childbirth	EPDS; Clinical interview; Other: Psychiatric examination, HDRS, MADRS, GHQ, BDI	Presented numerically/quantitative	Other: Wisner (1994): favours intervention; Wisner (2001): no group differences; Sichel (1995): lack of control group; Lawrie (1998): against intervention; Harris (1989): no group differences; Llorente (2003): no group differences; Harrison-Hohner (2001): favours intervention	To most efficiently conduct this research, there continues to be a need for further interdisciplinary networking among investigators with complementary research interests. In addition, to further address PPD as a public health problem, it is critical to include ethnically and socioeconomically diverse women in research efforts examining the differences among depression symptoms and response rates…	NA	NA	NA	NA	Not reported	NA	Yes	Acceptance of trial participation; dropouts	Progesteron therapy: less than 25% of eligible women agreed to trial participation	NA	NA	NA	CTFPHC. The Canadian Guide to Clinical Preventive Health Care. Ottawa :Canadian Task Force on Preventive Health Care; 2003	SR of 4 studies of fair quality and 2 studies of poor quality	After the quality-of-evidence assessment was complete, each strategy was further classified to determine clinical practice recommendations, according to the grading scheme.	Two small US studies (Wisner 1994, Wisner 2001) have evaluated the efficacy of prophylactic AD medication (nortriptyline), and it is unknown whether the conflicting results are related to methodological limitations, inadequate drug mechanism, or intervention or approach ineffectiveness. Because of the poor quality of the evidence, the effect of pharmacologic interventions in the prevention of PPD…	Include
Psychosocial and psychological interventions for preventing postpartum depression	Dennis (2013)	NIHR NHS Cochrane Collaboration Programme grant scheme award for NHS-prioritisedcentrally-managed,pregnancyandchildbirthsystematicreviews:CPGS10/4001/02	Systematic review; Meta-analysis	PubMed/MEDLINE; Embase; Cochrane; Other: - CENTRAL, - handsearches of 30 journals and the proceedings of major conferences, - weekly current awareness alerts for a further 44 journals plus monthly BioMed Central email alerts	No restrictions	1995-2011	28	Other:	Pregnancy & postpartum	Range: 18-10,471 (Mean: 952)	<18 years of age and 18 and above	Australia, UK, USA, China, Canada, Germany & India.		Mixed	psychoeducational strategies, CBT, IPT ,non-directive counselling, psychological debriefing, various supportive interactions, and tangible assistance-delivered via telephone, home or clinic visits, or individual or group sessions antenatally and/or within the first month postpartum by a professional or lay person	Yes	TAU	postpartum depression	EPDS; BDI-II; CES-D; Clinical interview; Other: SF36, Schedules for assessment in Neuropsychiatry (SCAN), HADS, Kessler-10	Presented numerically/quantitative	Favours intervention	this review has demonstrated that women who received a psychosocial or psychological intervention were significantly less likely to experience postpartum depression than those who received standard care	Maternal mortality and serious morbidity including self-harm, suicide attempts. Maternal infant attachment. Anxiety. Maternal stress Parental stress Maternal perceived social support. Maternal dissatisfaction with care provided	One cluster trial conducted in India evaluated maternal mortality at one year postpartum and found no beneficial effect (n=234; RR 0.97, 95% CI 0.06 to 15.27) No significant effect was found across the postpartum period in the one trial that dichotomised maternal-infant attachment or the two trials that examined mean scores on a maternal-infant measure (two trials; n=268; SMD at final study asses…	child abuse, infant health parameters, infant development	Only one trial reported on infant health parameters. There was no beneficial effect of protocol-based midwifery-led postpartum homevisits on whether or not infants were fully immunised at one year postpartum (n=884;RR1.16,95%CI0.39to3.43). One trial reported on infant development using the Bayley (BSIDII). There was no beneficial effect identified of peer mentoring provided via home visits or the…		NA	Yes	Maternal dissatisfaction with care provided was assessed. six trials had losses to follow-up greater than 20%	Women in the intervention group who received some form of psychosocial or psychological intervention were less likely to be dissatisfied with the care they received than those who were provided with some form of standard care	None	None	No data on cost benefit analysis	Criteria given in the Cochrane Handbook for Systematic Reviews and Interventions (Higgins, 2011)	not reported	Authors carried out statistical analysis using the Review Manager software (RevMan2011).	Overall, psychosocial and psychological interventions significantly reduce the number of women who develop postpartum depression. Promising interventions include the provision of intensive, professionally-based postpartum home visits, telephone-based peer support, and interpersonal psychotherapy. Currently, there is no strong evidence to recommend the following interventions be implemented in to …	Include
Effectiveness of psychological interventions in preventing postpartum depression in non-depressed women: a systematic review and meta-analysis of randomized controlled trials	Martin-Gomez (2022)	Carlos III Health Institute,through the Primary Care Prevention and Health Promotion Network(redIAPP, RD12/0005/0001; RD16/0007/0001), and by the EU ERDF funds (European Regional Development Fund)	Systematic review; Meta-analysis	PubMed/MEDLINE; CINAHL; Web of Science; Scopus; Other: PsycINFO, CENTRAL, OpenGrey, Australian New Zealand Clinical Trial Registry and clinicaltrial.gov	no restrictions	2001-2019	17 RCTSs included in SR & 15 in MA		Pregnancy & postpartum	range: 19-1474, mean: 161.5	15 studies included adult women, 2 focused on adolescents (no age specifications)	US, UK, Portugal, Norway, Australia, China	Regarding the target population, 12 RCTs focused on pregnant women, four on postpartum women and one on both. This SR/MA included a rea-sonable number of participants representing a large population of individuals with different characteristics and from diverse contexts. This study also included a wide spectrum of psychological interventions (including those with psychoeducational and psychosocia…	Mixed	CBT, PCA (person-centered approach), IPT, Metacognitive therapy, Positive psychology, Couple therapy, content based on previous authors' research	Yes	Other: active control, TAU, no intervention	incidence of PPD and/or the reduction of postpartum depressive symptoms	EPDS; BDI-II; PHQ-9; CES-D; Other: C-DISC, GHQ, SADS, DSM-IV, MS, MMS, SCID, KID-SCID, LIFE interview, PSRs	Presented numerically/quantitative	Favours intervention	Although preventive psychological interventions for PPD had a statistically significant effect, it was smaller than the effect size considered small according to Cohen’s criteria(0.20) (Cohen,1989). When only RCTs with a low risk of bias from qualitative criteria were included, the pooled SMD decreased substantially (SMD:−0.101; CI−0.241 to 0.038), indicating a more significant effect.					Not reported		Not reported	NA	NA	NA	NA	NA	GRADE	Moderate quality of evidence, low heterogeneity, no publication bias, low indirectness	Unadjusted meta-regressions using standard errors by the Knapp and Hartung method. Comprehensive Meta-Analysis (CMA) soft-ware package, V.3 (Borenstein, Hedges, Higgins, & Rothstein, 2013) and STATA-Release V.14.2 (Press, 2019).	Psychological interventions had a very small effect on preventing PPD in non-depressed women. Interventions focused on primiparous women are more effective than those focused on primiparous and multiparous women.	Include
Universal prevention of distress aimed at pregnant women: a systematic review and meta-analysis of psychological interventions	Missler (2021)	The Netherlands Organization for Scientific Research (NWO: 406.14.106	Systematic review; Meta-analysis	PubMed/MEDLINE; CINAHL; Embase; Cochrane; Other: PsychInfo	English	2008-2017	12	Other:	Pregnancy	Range: 32-1342, Mean: 101	NA	Iran , Australia, England, US, China, Norway, Ireland	some interventions were couple interventions	Healthcare (inpatients and outpatients)	psychoeducation, CBT, mindfulness/relaxation, IPT, solution-focused counseling, online multimodal intervention	Yes	Other: care as usual (pregnancy support program), waiting list, AI (solution focused counseling), child care brochure, intervention workbook after study, solution-focused counselling	depressive symptoms, stress and anxiety	EPDS; BDI-II; PHQ-9; CES-D; DASS; Other: STAI, PSS-10, TMAS, GHQ, PSS-14, PDS	Presented numerically/quantitative	Favours intervention	Psychological interventions among pregnant women without a specific risk of psychopathology and implemented during pregnancy, are effective in the prevention of maternal distress symptomatology. These interventions have a moderate effect on the combined measure of distress as well as on depressive symptoms and stress. The effect on anxiety was somewhat smaller	NA	There was a moderate effect of preventive interventions implemented during pregnancy on the combined measure of maternal distress (d= .52), on depressive symptoms (d = .50), and on stress (d = .52). The effect on anxiety (d = .30) was smaller. First, for each study, we only included the comparison with the largest effect size. Then, we analyzed only the comparison with the smallest effect size. T…	NA	NA	Not reported	NA	Not reported	NA	NA	NA	NA	NA	Cochrane Risk of Bias Assessment tool.	The risk of bias assessment indicated that a large part of studies was not sufficiently transparent in reporting all information necessary to give a quality judgement based on the Cochrane Risk of Bias Assessment tool. This was mainly a problem when judging the random sequence generation and the allocation procedure, in which respectively two-third and half of the studies did not report how they …	A random-effects meta-analysis, using the ‘Comprehensive Meta-analysis’ (CMS) software package for Windows	This meta-analysis suggests that universally applied psychological interventions during pregnancy are effective in preventing symptoms of maternal distress, at least with regard to depression. While promising, the results with regard to anxiety and stress are based on a considerably lower number of studies, and therefore the effectiveness of universal prevention on the prevention of these types o…	Include
Antidepressants for preventing postnatal depression	Molyneaux (2018)	Health Services Research Dept, Institute of Psychiatry, UK	Systematic review	PubMed/MEDLINE; Embase; Web of Science; Other: Cochrane Common Mental Disorders Controlled Trials Register(CCMDCTR), PsychINFO, the World Health Organization (WHO) trials portal (ICTRP) and Clinical Trials.gov	no restrictions	2001-2004	2	Other:	Pregnancy & postpartum	Range: 14-26 (Mean= 20)	21-45	USA	We could only identify two relevant studies, which had small numbers of participants and inconsistent findings, and were conducted by the same research group. It is worth noting that no new relevant trials have been completed in the 10 years since we last examined this evidence.	Healthcare (inpatients and outpatients)	antidepressant medication (Nortripyline, sertraline)	Yes	Placebo	Postnatal depression	HAMD	Presented numerically/quantitative	Inconsistent	To maximise the clinical utility of future systematic reviews in this area, we recommend that reviews should examine the effectiveness of antidepressants for the prevention of perinatal depression more broadly (i.e. antenatal as well as postnatal), and should include trials investigating the effectiveness of the continuation of antidepressant use for the prevention of perinatal depression. Future…	Acceptability of treatment, overall maternal satisfaction, improvement in maternal relationship with baby, the establishment or continuation of breastfeeding, marital and family relationships	Risk ratio	1. Cognitive and emotional development of the infant. 2. Improvement in the maternal relationship with the baby 3. Prevention of neglect or abuse of the baby	Risk ratio	Yes	Study 1: 1 woman assigned to nortriptyline developed mania within the first week. Constipation was reported more frequently in the nortriptyline than placebo group. Study 2: 1 woman taking sertraline had a hypo-manic episode. 2 side effects (dizziness and drowsiness) were more common among women taking sertraline than women taking placebo	Yes	number of drop-outs	Study 1: 2 drop-outs from treatment group and 3 dropouts from placebo group. 4 participants declined to take the study drug after randomization. Study 2: no difference in drop-out between the treatment and placebo groups	NA	NA	NA	Cochrane Handbook for Systematic Reviews of Interventions (Higgins 2011)	Very low	not reported	This systematic review only identified two completed studies of antidepressant prevention of postnatal depression. All participants in both studies had a history of postnatal depression, and were therefore at higher risk of experiencing postnatal depression again. It is not possible from these two studies to draw conclusions about the effectiveness of antidepressants in preventing postnatal depre…	Include	Only 2 studies and therefore not enough info to reach conclusions. Yet it is important that providers know of this minimal evidence
A systematic review, evidence synthesis and meta-analysis of quantitative and qualitative studies evaluating the clinical effectiveness, the cost-effectiveness, safety and acceptability of interventions to prevent postnatal depression	Morrell (2016)	The National Institute for Health Research Health Technology Assessment programme.	Systematic review; Meta-analysis	PubMed/MEDLINE; CINAHL; Embase; Cochrane; Other: PsychInfo, Science Citation Index, National Institute for Health Research Health Technology Assessment Programme, Applied Social Sciences Index and Abstract, Allied and Complementary Medicine Database and Midwives Information and Resource Service Reference Database, Current Controlled Trials, ClinicalTrials.gov and the World Health Organization’s I…	English	1991 - 2013	23 reviews, 86 RCTs included in quantitative review, 35 studies included in meta-analysis, 42 studies included in qualitative synthesis	Other:	Pregnancy & postpartum	25 - 18.555	27.16	For quantitative studies: UK, USA, Australia, South Africa, China, Canada, Hong Kong, Taiwan, France, Germany, Hungary, Japan, Mexico, the Netherlands, Norway, and Pakistan. For qualitative studies: UK, USA, Sweden, Ireland, Australia, Canada and China.	followed participants up to 12 months postpartum	Mixed	Psychological, educational, social support, pharmacological agents or supplements, midwifery-led interventions, organization of maternity care, complementary and alternative medicine and other	Mixed	Other: not specified	depressive symptoms	EPDS; BDI-II; PHQ-9; CES-D; DASS; Clinical interview; Other: MCS, CORE-OM, GHQ, Leverton questionnaire score, POMS, SF-36, SCL, SCL-90	Other:	Inconsistent	Several interventions appear to be cost-effective relative to usual care, but this is subject to considerable uncertainty. Future research conducting RCTs to establish which interventions are most clinically effective and cost-effective should be considered.	NA	NA	NA	NA	Not reported		Not reported	NA	NA	NA	NA	The universal preventive interventions with a relatively high probability of being optimal, were redesigned midwifery-led community postnatal care, PCA-based interventions and CBT-based interventions. Education on preparing for parenting was estimated to be the most cost-effective of the selective preventive interventions Of the indicated preventive interventions, a PCA-based intervention was est…	risk of bias, CASP quality grading	not reported	For qualitative data: Identification of key potential clusters; for meta-analysis: NMA	Clinical effectiveness of universal preventive interventions: Most effective at: 3 months postnatally: midwifery redesigned postnatal care 6 months postnatally: CBT-based intervention and PCA-based intervention 12 months postnatally: midwifery redesigned postnatal care, CBT-based intervention and PCA-based intervention Clinical effectiveness of selective preventive interventions: The treatment ef…	Include
Interventions to Prevent Perinatal Depression: Evidence Report and Systematic Review for the US Preventive Services Task Force	O'Connor (2019)	This research was funded under contract number HHSA-290-2015-00017-I,Task Order 3, from the Agency for Healthcare Research and Quality (AHRQ), US Department of Health and Human Services, under a contract to support the USPSTF	Systematic review	PubMed/MEDLINE; Cochrane; Other: PsycINFO	English	1995-2016	50	Other:	Pregnancy & postpartum	not mentioned	Women 18 years or older, but 1was limited to adolescents and 7 had no age restrictions.	UK, US, Australia, Hungary, Hong Kong, France, Netherlands, Norway, Taiwan, Denmark, Canada, Spain, Italy		Mixed	counseling (CBT, IPT, motivational therapy), health system level interventions, physical activity, education, support, sleep, debriefing, expressive writing, yoga, anti-depressants, Omega-3 fatty acids	Yes	Other: placebo, usual care, attention control and minimal intervention	depression status (depression diagnosis or symptoms)	EPDS; BDI-II; CES-D; Other: LQ, Incidence, Prevalence	Presented numerically/quantitative	Inconsistent	Counseling-based interventions, in particular depression focused CBT and IPT (moderate strength of evidence), as well as health system-based interventions (especially health-visiting interventions) (low strength of evidence), were found effective in preventing perinatal depression. The rest of interventions were not found to be significantly effective in preventing perinatal depression	not mentioned	NA	not mentioned	NA	Yes	Adverse effects were found only in the studies on pharmacological interventions. No adverse effects found in the other studies	Not reported	NA	NA	Not reported	NA	not reported	USPSTF design-specific criteria	not reported	Qualitative synthesis, Random effects models (using DerSimonian and Laird model for pooling), meta-regression and sensitivity analyses	Counseling-based interventions, in particular depression focused CBT and IPT, may be effective in preventing perinatal depression (moderate strength of evidence). This evidence was primarily limited to women at increased risk for perinatal depression, such as having current depressive symptoms, a history of depression, low socioeconomic status, and lack of support. Three different health system–l…	Include
Mobile interventions targeting common mental disorders among pregnant and postpartum women: An equity-focused systematic review	Saad (2021)		Systematic review	PubMed/MEDLINE; CINAHL; Embase; Web of Science; Cochrane; Other: PsychInfo, PTSDPubs, grey literature search	no restriction	2008-2020	10	Other:	Pregnancy & postpartum	Range: 21-1739 (mean: 261)	not reported	China, Taiwan, Canada, Thailand, South Korea, USA, Singapore	NA	Unknown	mobile-based interventions: psychoeducation, health promotion, journal for self management of symptoms, connecting with peers/peer mentors, behavioral change promotion, appointment reminders, support, health management education, risk stage-matched and tailored guidance on theoretically and empirically determined behavioral change strategies	Yes	TAU	severity of depression symptoms/occurrence of depression	EPDS; DASS; Other: PSS, STAI, PSRS-36, PWB, HADS, IES, WHOQOL-BREF	Presented numerically/quantitative	Favours intervention	Results on prevention-based mobile interventions showed their potential to prevent depression and psychological stress.	severity of anxiety and stress and Pregnancy related or mental health service utilization	not reported	NA	NA	Not reported	NA	Not reported	NA	NA	NA	NA	NA	revised Cochrane Riskof Bias 2.0 tool (ROB2.0) for RCTs. The Cochrane Risk of Bias in Non-Randomized Studies of Interventions (ROBINS-I)tool for non-randomized studies	while our search strategy was iteratively developed in consultation with a health sciences librarian and experts in the field of knowledge synthesis, we did not use a structured process to peer review its components in duplicate. Secondly, restricting our eligibility criteria to controlled studies have allowed us to synthesize results on the comparative effectiveness of mobile interventions relat…	narrative synthesis + GRADE	In the antenatal stages of pregnancy, one study measured changes in the occurrence of depression and reported a statistically significant and clinically important decrease in the odds of being screened positive for depression among the intervention group compared to the usual care group in the short term (OR = 0.51 [95% CI 0.41 to 0.64]; RR = 0.56 [95% CI 0.46 to 0.68]; absolute risk reduction RD…	Include
Psycho-educational interventions focused on maternal or infant sleep for pregnant women to prevent the onset of antenatal and postnatal depression: A systematic review	Sasaki (2021)	The Japan Society for the Promotion of Science under a Grant-in-Aid for Scientific Research (A), Grant/Award Number: 19H01073	Systematic review	PubMed/MEDLINE; Embase; Cochrane; Other: PsycINFO, and Ichushi Web (Japan Medical Abstracts Society).	English and Japanese	2014-2017	2	Other:	Pregnancy	Not mentioned	over 18 years old	USA, New Zealand	The included US study was a preliminary RCT of PhD thesis. Participants were not restricted to high-risk pregnant women, and participants were divided into two groups (both third trimester) in terms of number of weeks’ gestation, 36-42 and 28-30, respectively. The total number of participants in the two studies was 34 and 802 respectively.	Unknown	Maternal and infant sleep individual education; food, activity and breastfeeding intervention; maternal and infant sleep group education; combined food, activity and breastfeeding intervention with maternal and infant sleep group education	Yes	Other: Active control or TAU	antenatal or postnatal reduction in depressive symptoms	EPDS	Other: not reported	Inconsistent	Effectiveness of the intervention for both maternal mood and sleep outcome was not significant in one study. The other study found a statistically significant difference between the intervention and control groups; however, baseline data before intervention were not obtained	maternal sleep-related outcome	not reported	NA	NA	Not reported	NA	Not reported	NA	NA	NA	NA	NA	GRADE	Not reported	Authors synthesized all types of sleep interventions and all types of outcomes related to depression or depressive symptoms	This is the first review to investigate the effectiveness of universal prenatal intervention focused on sleep for preventing perinatal depression. The effectiveness for antenatal depression and postnatal depression or for maternal sleep is still unknown, because the available evidence has not been sufficient to draw conclusions	Include	Include because this is the only SR focusing on sleep education as a preventive tool for perinatal depression. However, it is weak because it included only 2 papers.
Preventing postpartum depression: a meta-analytic review	Sockol (2013)	NA	Meta-analysis	PubMed/MEDLINE; Other: PsychInfo, clinical trial databasesreference lists of meta-analyses	not reported	1985-2012	37 (n=24 included in meta-analysis with depression symptoms as outcome; n=28 included in meta-analysis with depression diagnosis as outcome)	Other:	Pregnancy & postpartum	NA	NA	Australia, UK, France, Canada, China, USA, Mexico, South Africa, Iran, Hungary	NA	Unknown	Dietary supplement, educational, hormonal, antidepressant medication, modified care, therapy (CBT, IPT, eclectic, guided relaxation), social support	Yes	Other: nonspecific active treatment, educational, placebo, TAU	postpartum depression (symptoms or major depressive episode)	EPDS; BDI-II; CES-D; Clinical interview; Other: PITT, SADS, POMS, PSE, SCID, LQ, MMS, QIDS, RDC, LIFE	Presented numerically/quantitative	Favours intervention	PPD symptoms: eight studies had significant effect sizes, all in favor of the treated condition. There was a significant overall effect of treatment (g = 0.37, 95% CI 0.15–0.60, p < 0.001) PPD diagnosis: Odds ratios were significant for eight individual studies; seven in favor of the treated condition and one in favor of the control condition. There was a significant overall positive effect of tr…	na	NA	NA	NA	Not reported	NA	Not reported	NA	NA	NA	NA	NA	Conducted but not specified which one they have used.	One limitation of this meta-analysis was the use of uncontrolled effect sizes. This raises the concern that differences at post-treatment may actually reflect pre-existing differences between treatment and control conditions. A separate meta-analysis was conducted assessing the average change in depressive symptoms between treatment and control conditions, controlling for pre-treatment symptom le…	Effect size calculation and exploratory analyses of potential moderators	A wide range of interventions are effective in the prevention of postpartum depression. By six months postpartum, these interventions are associated with a 27% reduction in the prevalence of depressive episodes and a reduction in levels of depressive symptoms compared to control conditions. Effect sizes were larger in studies that assessed depression earlier in the postpartum period. Results of t…	Include
A systematic review of the efficacy of cognitive behavioral therapy for treating and preventing perinatal depression	Sockol (2015)	NA	Systematic review; Meta-analysis	PubMed/MEDLINE; Cochrane; Other: Central Register of Controlled Trials, the International Standard Randomized Controlled Trial Number Register, PsycInfo	English	2000 - 2014	14	Mixed	Pregnancy & postpartum	Austine (2008) n=277; Bernard (2011) n=56; Brugha (2000) n=209; Futterman (2010) n=160; Hagan (2004) n=199; Kozinszky (2012) n=1762; Lara (2010) n=377; Le (2011) n=217; Mao (2012) n=240; Milgrom (2011b) n=143; Muñoz (2007) n=41; Ngai (2009) n=184; Silverstein (2011) n= 50; Tandon (2013) n=78	non availble for the subset of studies on prevention	Australia, USA, UK, South Africa, Australia, Hungary, Mexico, USA, China, Australia, USA, Hong Kong, USA, USA	NA	Community	Group or individual CBT with ot without additional component (e.g., home visiting, interpersonal psychotherapy...).	Yes	Mixed	Depression symptoms severity and prevalence of PPD dyagnosis	EPDS; BDI-II; PHQ-9; CES-D; Other: GHQ-D, MINI, SCID, Leverton Questionnaire	Presented numerically/quantitative	Favours intervention	The overall effect size was 0.39 (95% CI 0.17–0.60, p<0.001), which indicates significantly greater reductions in depressive symptoms in treatment conditions compared to control conditions, with an effect size in the small to moderate range.	NA	Two effect sizes were calculated for prevention studies. The first analysis assessed the change in depressive symptoms from pre-treatment to post-treatment, controlling for pre-treatment differences in depressive symptoms. Positive effect sizes represent greater changes in depressive symptoms from pre- to post-treatment in treatment conditions compared to control conditions. Of the eight included…	NA	NA	Not reported	NA	Yes	Attrition rate	Average attrition rate of 23%	NA	NA	NA	Not specified! We assessed several indicators of methodological quality of the included studies.	A major limitation of these meta-analyses is the methodological quality of the included studies.The quality of studies investigating CBT interventions in perinatal populations varied widely.	Random weighted effect sizes for prevention studies; Analyses of categorical moderation for prevention studies; funnel plots used to visually assess included studies for potential publication bias	Results of these meta-analyses provide strong evidence that cognitive behavioral interventions are effective for treating and preventing depression among perinatal populations. In prevention studies, CBT is associated with significantly reduced prevalence of postpartum depressive episodes.	Include	Check if included among studies on CBT as treatment
A systematic review and meta-analysis of interpersonal psychotherapy for perinatal women	Sockol (2018)	NA	Systematic review; Meta-analysis	PubMed/MEDLINE; Other: PsychInfo, clinical trial databases	Not stated (English?)	1997-2016	11	Other:	Pregnancy & postpartum	unknown. reported only total sample in study (range: 27-1762, mean: 260)	only one study included adolescents. the rest did not	Mostly in USA. Others in Canada, China, USA, Hungary, Hong Kong, Iran, Austria, Australia	8 RCTs and 3 QRTs. 5 studies were selected interventions (45%), 1 (9%) was selected/indicated, and 5 (45%) were universal interventions	Community	IPT	Yes	Other: TAU (most studies), active (mindfulness-based, educational)	depression symptoms and depression prevalence	EPDS; BDI-II; Clinical interview	Presented numerically/quantitative	Favours intervention	Further research is also needed to investigate whether IPT may be differentially effective as preventive intervention in various populations. It was only possible to assess characteristics of samples as potential moderators for one outcome (change in depressive symptoms), so these analyses should be interpreted with caution. Future research should also investigate the efficacy of IPT for other ps…	NA	NA	NA	NA	Not reported	NA	Not reported	NA	NA	NA	NA	NA	self-developed quality scoring	NA	effect size calculation	This series of meta-analyses provides evidence that IPT is an effective intervention for the prevention and treatment of psychosocial problems among perinatal women. As a preventive intervention, IPT is superior to comparison conditions (including active interventions treatment-as-usual and no intervention) for both reducing depressive symptoms and preventing depressive episodes. These findings s…	Include
The role of diet and nutritional supplementation in perinatal depression: a systematic review	Sparling (2017)	A grant (Award number 01ER1201) of the German Ministry of Education and Research (BMBF)	Systematic review	PubMed/MEDLINE; CINAHL; Embase	English	2003-2015	35 = (cross-sectional studies - 16; cohort studies - 12; case-control studies - 1; and RTCs - 6)	Other:	Pregnancy & postpartum	NA		Greece, Brazil, Japan, USA, Italy, Korea, India, Canada, Netherlands, Australia, UK.	88 051 Subjects. Nineteen of the 35 studies used the EPDS or PDSS or a clinical diagnosis of depression, while the others used screening tools that may not produce valid results in the perinatal period.	Healthcare (inpatients and outpatients)	Dietary supplements: B vitamins, calcium, vitamin D, Fish fat and PUFAs, Total nutrient intakes (seafood, Intake of vit A, B1, B2, B6, B12, B7, B9, C, D3, E, a, Fe, Mg, Mn, Cu, P and Zn, Vit B1, B3, B6, B9, B12, D, iodine, Fe, Mg, Se, Zn and n-3 PUFA, Intake of kcal, protein, fat, carbohydrate, fibre, Ca, P, Fe, Na, K, Vit A, B1, B2, B3, B6, B9, C, E, cholesterol, PUFA, MUFA, SFA, P/M/S ratio, In…	Mixed	Other: In all RCTs- Placebo. Except one study that control group received calcium and Vitamin D3	perinatal (pregnancy to 1 year postpartum) depression	EPDS; BDI-II; CES-D; Clinical interview; Other: Kessler Depression Scale, Goldberg’s depression scale, PDSS, SCID-CV, PPD admit or medication	Presented numerically/quantitative	Inconsistent	Eleven studies showed clear protective effects from dietary intake: four cohort studies, three RCTs and four cross-sectional studies. Eleven studies (seven cross-sectional and four cohort studies) detected associations that could have been spurious, as they were only observed within one or two strata (i.e. quartiles or quintiles) but not as a trend. Some of these studies observed only one or two …	NA	NA	NA	NA	No	NA	Not reported	NA	NA	NA	NA	NA	Quality in Prognostic Studies tool (Hayden et al. 2013) for observational studies and the Cochrane Collaboration tool for assessing risk of bias in randomized control trials (RCTs) (Higgins et al. 2011)	Many of the included studies suffered from design issues. Ten studies had sample sizes less than 200, limiting the power to detect differences between depressed and non-depressed women. Sixteen of the 35 studies were cross-sectional, and associations in these studies could be due to reverse causality: depression may cause changes in self-care and eating habits, which may change dietary intake.	Qualitative synthesis	Overall, there is limited evidence that dietary intake influences the risk of perinatal depression. While 13 studies, including three PUFA supplementation trials, found no evidence of an association, 22 studies showed some protective effects from healthy dietary patterns, multivitamin Supplementation, fish and PUFA intake, calcium, zinc and possibly selenium. however, given the methodological lim…	Include
Omega-3 polyunsaturated fatty acid (n-3 PUFA) supplementation for prevention and treatment of perinatal depression: a systematic review and meta-analysis of randomized-controlled trials	Suradom (2021)	Chiang Mai University, Chiang Mai,Thailand	Systematic review; Meta-analysis	PubMed/MEDLINE; Web of Science; Scopus; Cochrane; Other: ClinicalTrials.gov	English	2009-2017	10	Other:	Pregnancy	unknown	unknown	unknown		Unknown	Dietary supplement (n-s PUFA DHA, EPA)	Yes	Placebo	depressive symptoms	EPDS; BDI-II; HAMD; CES-D; Clinical interview; Other: CIDI, MINI, SCID	Presented numerically/quantitative	Does not favour intervention		NA	NA	NA	NA	No	no adverse effects	Not reported	NA	NA	NA	NA	NA	Criteria for judging the risk of bias from the Cochrane Handbook for Systematic Reviews of Interventions.	not reported	Authors compared the standardized mean differences (SMD) of depression score changes between groups. They conducted two subgroup analyses and two meta-regression analyses.	the pooled standardized mean obtained from eight comparisons showed no statistically significant superiority of n-3 PUFA supplement over placebo. We found insufficient evidence to determine the efficacy of n-3 PUFA supplementation for perinatal depression–either prevention. Perinatal women should receive a clear message that n-3-PUFA supplementation has no role for the prevention of perinatal dep…	Include
Antenatal psychological intervention for universal prevention of antenatal and postnatal depression: A systematic review and meta-analysis	Yasuma (2020)	the Japan Society for the Promotion of Science under a Grant-in-Aid for Scientific Research(A)(19H01073)	Systematic review; Meta-analysis	PubMed/MEDLINE; Embase; Cochrane; Other: PsychINFO	English	2001-2019	18 in systematic review, 11 in meta-analysis		Pregnancy	Range: 17-728, Mean: 200	18 and above	USA, China, Australia, Iran, UK, Norway, Denmark, Hungary, Romania	Adult pregnant women regardless of risk factors for depression and without any racial restrictions.	Unknown	CB based approach, online CB based approach, IPT, psychoeducation, solution-focused, mindfulness	Yes	TAU	antenatal or postnatal depression	EPDS; BDI-II; PHQ-9; CES-D; Other: Self-rating depression scale (SDS), Leverton Questionnaire (LQ), Profile of mood states (POMS), SCID-I	Presented numerically/quantitative	Favours intervention	antenatal psychological intervention had a significant effect on reducing antenatal and postnatal depression.	NA	NA	NA	NA	Not reported		Not reported	NA	NA	Not reported	Not reported	Not reported	the Cochrane Collaboration's risk of bias tool	The proposed systematic review and meta-analysis have some potential limitations. There was a language bias, as we included only studies published in English, which may have resulted in the exclusion of some relevant studies in other languages. Also, we did not analyze the effect on the prevalence of depression. Another limitation is that the assessment of antenatal and postnatal depression using…	Review manager 5.3 for statistical analyses, standard mean difference (SMD)	Despite these limitations, psychological intervention in anantenatal period may be a potential option for the universal prevention of both antenatal and postnatal depression. These findings warrant further investigation	Include
Effect of physical activity on prevention of postpartum depression: A dose-response meta-analysis of 186,412 women	Yuan (2022)	This work was funded by the Clinical Study on Prevention of Recurrence of Uterine Fibroids After Minimally Invasive Surgery by Integrated Traditional Chinese and Western Medicine (2022-NHLHCRF-LX-02-0116).	Meta-analysis	PubMed/MEDLINE; CINAHL; Embase	English	2008 - 2021	23	PPD symptoms	Pregnancy & postpartum	55867	30 (range 16-45)	China, Canada, Norway, USA, Iran, UK, Spain, Brazil, Turkey, India, Switzerland, Denmark, France, Norway, Japan,	186412	Healthcare (inpatients and outpatients)	Stretching exercise, warm-up and cool-down period of exercise, pilates, yoga, aerobic exercise, strength exercises, endurance training, strength/balance exercises, parental hatha yoga, home-based stretching and breathing exercises, brisk walk, walking, muscular strength, coordination and balance, floor exercises, relaxation, other hobbies, household chores, sedentary activities, water aerobics ex…	Yes	Other:	PPD	EPDS; CES-D; Other: HDRS, Admission to hospital with diagnosis of a depressive episode antidepressant medication prescription, Outpatient contact with diagnosis of a depressive episode. antidepressant medication prescription	Presented numerically/quantitative	Favours intervention	Finally, since most of the original articles did not report detailed statistics on PA intensity, the relationship between PA intensity and PPD could not be explored in this meta-analysis, and further studies are still needed to fill this gap.	NA	NA	NA	NA	No	NA	Not reported	NA	NA	NA	NA	NA	The Risk of Bias in Non-Randomized Studies of Interventions (ROBINS-I) assessment tool	NA	STATA software version 14.1 for Windows (Stata Corp, College Station, TX, USA) was used for data management and analysis.	The main finding of this meta-analysis was that PA was positively associated with a reduced risk of PPD. Synchronously, sensitivity and subgroup analyses revealed a robust association between PA and PPD prevention. Moreover, the dose-response analysis showed a reduced risk of PPD with a longer PA duration and that at least 90 min of PA per week could efficiently prevent PPD. Subgroup analysis of …	Include
The effectiveness of mHealth interventions on postpartum depression: A systematic review and meta-analysis	Zhou (2022)	The author(s) received no financial support for the research, authorship and/or publication of this article.	Systematic review; Meta-analysis	PubMed/MEDLINE; Embase; Cochrane; Other: PsychINFO, ClinicalTrials.gov	English	2013-2019	5		Pregnancy & postpartum	Range: 41-126, mean: 82	18 years and over	Singapore, Australia, USA, Iran	NA	Unknown	Telephone-based educational sessions, mHealth apps (1- with knowledge-based content that addressed issues on breastfeeding, maternal self-care, newborn care tasks, dealing with emotional challenges, 2- psychoeducation support for parents), Facebook app (to encourage postpartum women to team up to walk . The app also provided daily physical activity tips specifically designed for postpartum women)…	Yes	Other: Comparators included usual patient care performed by midwives, nurses, trained vol-unteers or regular exercise.	PPD prevention (prevention of depressive symptoms)	EPDS; PHQ-9; Other: SCID-I, PSS, STAI	Presented numerically/quantitative	Favours intervention	When compared with the control group, using mHealth interventions for PPD prevention could significantly decrease EPDS score	NA	NA	NA	NA	Not reported	NA	Not reported	NA	NA	NA	NA	NA	GRADE	There are several potential limitations of this review. Primarily, we were limited to examining outcomes based on self-reporting measures. As a widely considered scoring system for PPD, while the EPDS has the benefit of comparatively short and simple scoring for participants compared to other scales, evidence has suggested that EPDS has heterogeneity in sensitivity and specificity for detecting P…	The Cochrane Collaboration’s software (RevMan 5.3)and STATA 15.1 were used for all statistical analysis, and MD and standard error (SE) were used to pool continuous outcomes	The systematic review and meta-analysis presented here demonstrated that mHealth interventions may be a useful tool to complement routine clinical care in the prevention of PPD	Include

## Sheet: Screening
Title	Name of first author (date)	Funding source	Study type	Databases used	Language of studies included	Range of years of included studies	Number of included studies	Final studies included (First author (year))	Population Inclusion criteria	Timing of inclusion	Intervention group sample size	Mean age of mother (and/or range)	Country/Nationality	Other sample specificities	Setting of inclusion	Intervention: Type of treatment	Control group	Control condition	Primary outcome/timing	Primary outcome measures	Measures of effect size/Magnitude of benefit	Direction of findings (primary outcome)	Main findings	Secondary outcomes (mother related secondary outcomes)	Measures of effect size/Magnitude of benefit	Secondary outcomes (child related secondary outcomes)	Measures of effect size/Magnitude of benefit	Adverse effects	Adverse effects (description)	Is there info on acceptability?	Measures of effect of acceptability	Acceptability result	info on feasibility	Info on patients' preferences and values	Cost benefit analysis/data	Tool used by the authors to assess quality of studies included	Quality of the SR or MA (as reported by the authors)	SR/MA method of synthesis	Any other comments?	RISK vs. DEPRESSION screening	Specified care-pathway information after screening
Positive postpartum depression screening practices and subsequent mental health treatment for low-income women in Western countries: a systematic literature review	Hansotte (2017)	No funding source supported this research.	SR	PubMed/MEDLINE; Other: EBSCO	English	2004-2015	18	Abrams (2009); Beeber (2004); Bobo (2014); Broom (2015); Callister (2011); Chaundron (2005); Crockett (2008); Geier (2015); Kozhimannil (2011a); Kozhimannil (2011b); Letourneau (2007); Logsdon (2009); McGarry (2009); O'Mahoney (2012); O'Mahoney (2013); Price (2009); Song (2004); Surkan (2012)	Mixed	Postpartum	14; 8; 1246; 58; 61; 19; 138; 2167; 1868; 19; 9; 85; 246; 337	27; 26.6; 26.4; 24; 26.5; 23.4; 31.27; 16; 24.6; 24.4; 26	USA; USA; USA; USA; USA; USA; USA; USA; USA; USA; Canada; USA; USA; Canada; USA; USA; USA	Low-income women in Western countries	Mixed	Therapeutic relationship with master-prepared psychiatric mental health nurse home visitor; follow-up telephone calls dealing with antidepressant drug therapy or counseling initiation, adherence, and adverse effects; supportive 4 text messages/week for 6 months; CBT counselingâ€”unlimited access to therapeutic services and telephone support; Interview to assess PPD thoughts, treatments, and barri…	Mixed	TAU	Treatment sought, even self reported; characteristics associated with access to mental health treatment for low-income women with a positive postpartum depression screen in Western countries	Other: Access to mental health treatment	Not applicable	Favours intervention	Characteristics of successful mental health treatment included studies that employed the use of a home visitor and those that separated outcomes for women with previous mental health treatment. Themes that emerged as treatment obstacles included cultural barriers, physical barriers, systemic health care barriers, and social barriers.	not available	not available	not available	not applicable	Not reported		Yes	see above	see above	no	yes	no	Not reported	One limitation of this literature review was the publication bias that resulted from the limited number of studies that met the inclusion criteria. Another limitation was the generalizablility of the results or conclusions, as all articles that met the inclusion criteria for this review were conducted in Western countries. It also must be noted that barriers to treatment are not the only indicato…	None		Depression	various: AD, group sessions, home visitors...
A systematic review of screening for perinatal depression and anxiety in community-based settings	Bhat (2022)	Not reported	SR	PubMed/MEDLINE; CINAHL; Embase; PsycInfo/PsycArticles	English	1991-2020	49	Ali (2010); Almond (2011); Appleby (2003); Arosemena (2013); Ashford (2017); Christodoulou (2019); Cooper (2002); Craig (2005); Cullinan (1991); Davies (2003); Dodge (2014); Emond (2002); Fuggle (2000); George (2020); Glavin (2010a); Glavin (2010b); Glavin (2010c); Glavin (2012); Greve (2018); Hung (2014); Jones (2015); Keller (2014); Kieffer (2013); Le Roux (2020); Van Lieshout (2020); Lutenbach…	Mixed	Pregnancy & postpartum	(n, intervention = 62) (n, intervention = 17)	Not specified	Pakistan; UK; UK; USA; UK; South Africa; South Africa; Australia; UK; UK; USA; UK; UK; India; Norway; Norway; Norway; Norway; South Africa; UK; USA; USA; South Africa; Canada; USA; Switzerland; USA; USA; South Africa; UK; UK; Pakistan; Pakistan; USA; USA; Australia; South Africa; USA; USA; USA; Japan; South Africa; South Africa; UK; Japan; Norway; UK		Community	Screening	Mixed	Mixed	Screening procedures	EPDS; PHQ-9; HAMD; CES-D; Other: AKUADS, Whooley, GAD, SCID, HADS, PDSS, SCAN,	Presented numerically/quantitative	Inconsistent	It is feasible and acceptable to screen for perinatal depression in community settings, but there is a need for systematic research examining which screening tools to use, the ideal frequency of screening, and referral completion rates. There is a lack of information regarding perinatal anxiety screening and a lack of uniformity in training regarding screening in community-based settings.	Screening training	NA	NA	NA	Not reported		Not reported		Not assessed.	Not assessed.	Not accessed.	Not reported.	NA	Not reported	Not reported		Depression	Different types of intervention
Screening for Postpartum Depression in Well-Baby Care Settings: A Systematic Review	van der Zee-van den Berg (2017)	Netherlands Orga-nization for Health Research and Development (ZonMw)	SR	PubMed/MEDLINE; CINAHL; Embase; PsycInfo/PsycArticles; Scopus	English	1993-2013	6 (7)	Gerrard (1993); Chaudron (2004); Glavin (2012); Glavin (2010); Leung (2011); Yawn (2012); Carroll (2013)	Mixed	Postpartum	n (intervention) = 1008; n (intervention) = 110; n (intervention) = 1806; n (intervention) = 231; n (intervention) = 1353; n (intervention PSF) = 1167; n (intervention JIT) = 1167		England; USA; Norway; Hong Kong; USA; USA		Mixed	Screening	Mixed	Other: Standard service provided by the health visitors; no screening, no training; Standard service provided by the well-baby clinics; usual care; Generic reminder on depression presented to the physician.	6 months postpartum; 6 weeks, 3, 6, 12 months postpartum; 18 months postpartum;	EPDS; PHQ-9; Other: PSI, DAS-6,	Presented qualitatively	Favours intervention	Six studies were included; a quality assessment rated two studies as strong and four as weak. Four studies measuring outcomes at the process level showed improvement in detection, referral and/or treatment rates. Four studies, including the two strong ones, where screening and enhanced care were combined, showed improvements in the Edinburgh Postnatal Depression Scale scores of the mothers in the…	Marginally lower level ofparenting stress at12 months: statisticalsignificance only on theHealth subscale (PSI); EPDS at 6 monthsC10:13 % of the mothers in I,22.1 % of the mother's inC (RR 0.59 (95 % CI0.39â€“0.89)); Number Needed to Treat=25 (after adjustment for the positive predictive value of the EPDS); More doctor visits in Icompared to C(p=0.039); No relation betweenintervention and changes…		Body weight at 6 and18 months. At the child level, weight was the only outcome that was measured. No improvements were reported on other outcomes at parent level or at child level.		Not reported		Not reported	Not reported	Not reported	Not reported	Not reported	Not reported	The Quality Assessment tool for Quantitative Studies, developed by the Effective PublicHealth Practice Project (EPHPP)	Table 3	The extracted data were not pooled or analyzed statistically because of the small number of studies, the differences in the compared interventions, and the heterogeneity of the outcome measures and time horizons.		Depression
Depression screening and patient outcomes in pregnancy or postpartum: A systematic review	Thombs (2014)	Canadian Institutesfor Health Research (KRS-103274; KTE-102825). New Investigator Award from the Canadian Institutes ofHealth Research and an Ã‰tablissement de Jeunes Chercheurs awardfrom the Fonds de la Recherche en SantÃ© QuÃ©bec. Ms. Roseman was sup-ported by a Frederick Banting and Charles Best Canadian GraduateScholarshipâ€”Master's Award from the Canadian Institutes of HealthResearch, a Mas…	SR	PubMed/MEDLINE; CINAHL; Embase; PsycInfo/PsycArticles; Web of Science; Other: Google Scholar, cross-refs, specific journals, trial registers	English	2011	1	Leung (2011)	Mixed	Postpartum	231/231		Hong Kong		Community	Intervention: Usual care with clinical assessment for depression + screening for depression (EPDS â‰¥ 10 or suicide ideation based on item 10 of EPDS).	Yes	TAU		EPDS; Other: GHQ-12	Presented numerically/quantitative	Favours intervention	Only 1 RCT of screening postpartum was included, but none during pregnancy. The risk of bias was high, however, because the status of outcome measures was changed post-hoc and because the reported effect size per woman treated was 6â€“7 times the effect sizes reported in comparable depression care interventions. Conclusion: There is currently no evidence from any well-designed and conducted RCT t…	Not reported	Hedges'g (95% CI)	Not reported	0.34 (0.15 to 0.52)	Not reported	Not reported	Not reported	Not reported	Not reported	Not reported	Not reported	Not reported	Cochrane Risk of Bias tool	Not reported	Not reported		Depression
A systematic review of interventions for healthcare professionals to improve screening and referral for perinatal mood and anxiety disorders	Long (2019)	Not reported	SR	PubMed/MEDLINE; CINAHL; PsycInfo/PsycArticles; Other: Nursing/Academic Edition	English	2004-2017	25	Baker-Ericzen (2008); Bauer (2009); Chaudron (2004); Gordon (2006); Lind (2017); Rowan (2012); Schaar (2013); Segre (2014); Sheeder (2009); Smith (2012); Talmi (2009); Venkatesh (2016); Yawn (2012); Avalos (2016); Yonkers (2009); Horowitz (2011); Olson (2005); Feinberg (2006); Osborn (2012); Mancini (2007); Baker (2009); Tucker (2004); Thomason (2010); Schillerstron (2013); Wisner (2008)	Mixed	Pregnancy & postpartum	Not reported	Not reported	USA; USA; USA; USA; USA; USA; USA; USA; USA; USA; USA; USA; USA; USA; USA; USA; USA; USA; USA; USA; USA; USA; USA; USA; USA		Mixed	Education; Electronic medical records; Standardized patient exercise; Reminders of protocol via email, meetings, in-services; implementation of a screening protocol; Distribution of regional materials about screening and treatment; 1-day training and then mentoring program	No	No comparator	mixed (prenatal and postpartum) across studies	EPDS; PHQ-9; Other: BHQ, DSM-IV, PHQ-2, National Institute for Health and Clinical Excellence (NICE) 2 questions, PDSS	Presented qualitatively	Favours intervention	Interventions demonstrated moderate positive impacts on screening completion rates, referral rates for PMAD, and patient-provider communication. Studies suggested positive receptivity to screening protocols by mothers and providers.	positive changes in patient-provider communication	Not applicable	Not applicable	Not applicable	No	Not applicable	Yes	provider PMAD assessment-related knowledge, attitudes, and skills.	Studies suggested positive receptivity to screening protocols by mothers and providers.	Not reported	Not reported	Not reported	Self-developed tool	Fair	Not applicable		Depression
Uptake of referrals for women with positive perinatal depression screening results and the effectiveness of interventions to increase uptake: a systematic review and meta-analysis	Xue (2020)	The National Nature ScienceFoundation of China (grant No 81773446, 81402690)	SR; MA	PubMed/MEDLINE; Embase; Web of Science; Cochrane; Other: Ovid, CNKI, Wanfang Database VIP databases	English	1982-2019	41	Lydsdottir (2019); Kallem (2019); Jarvis (2018); Bauer (2017); Price (2017); Venkatsch (2016); Mestad (2016); BenDavid (2016); Trost (2016); Boyd (2015); Bina (2014); Emerson (2014); Nelson (2013); Stock (2013); Wisner (2013); Rowan (2012); Segre (2012); Honikman (2012); Miller (2012); Yawn (2012); Milgrom (2011); Burton (2011); Chen (2011); Reay (2011); Kim (2010); Leung (2011); Horowitz (2009);…	Mixed	Pregnancy & postpartum	n (intervention) = 233		Iceland; USA; USA; USA; USA; USA; USA; USA; USA; USA; Israel; USA; USA; USA; USA; USA; South Africa; USA; USA;Australia; USA; Singapore; Australia; USA; Hong Kong; USA; USA; Turkey; Australia; Iceland; USA; USA; USA; New Zealand; USA; USA; USA; USA; Australia; Australia		Unknown	Provision of mental health consultation or diagnosis; Provision of resources, assistance in referral; Education, provision of resources, provision of mental health consultation or diagnosis, supportive treatment or referral to support group; On-site assessment; health care provider training	Other: only one study had control group	TAU	depression later postpartum	EPDS; BDI-II; PHQ-9; DASS	Presented numerically/quantitative	Favours intervention	Of 2302 records identified, 41 studies were eligible for inclusion, including 39 observational studies (n= 9337), one quasi-experimental study (n= 43) and one RCT (n= 555). All but two studies were conducted in high-income countries. The uptake rates reported by included studies varied widely and the pooled uptake rate of referral was 43% (95% confidence intervals [CI] 35â€“50%) by a random-effec…	women's preferences				Not reported		Not reported	(No measure, but more descriptions)	Womenâ€™s preferences for the type of service offered also influenced the level of acceptance. It was reported that women were â€˜not interested in receiving specialised services; home visitation was generally a much more acceptable referralâ€™ and some women tended to â€˜use their own resourcesâ€™ instead of resorting to support provided by the research team. Access to further assessments and tr…		Womenâ€™s preferences for the type of service offered also influenced the level of acceptance. It was reported that women were â€˜not interested in receiving specialised services; home visitation was generally a much more acceptable referralâ€™ and some women tended to â€˜use their own resourcesâ€™ instead of resorting to support provided by the research team. Access to further assessments and tr…		Loney criteria to assess the quality of observational studies and quasi-experimental studies; Cochrane Risk of Bias Tool (ROS) to assess the quality of randomised controlled trials (RCTs)	Quality score in Table 1	Forest plot (Figure 2); Multivariate meta-regression (Table 2).		Depression
Screening programs for common maternal mental health disorders among perinatal women: report of the systematic review of evidence	Waqas (2022)	No funding.	SR; MA	PubMed/MEDLINE; CINAHL; PsycInfo/PsycArticles; Web of Science; Cochrane; Other: Global health library, refs from other sources	English	2002-2017	9	Leung (2011); der Zee-van den Berg (2017); MacArthur (2002); Morrell (2009); Webster (2003); Zlotnick (2006); Glavin (2010); Wickberg (2005); Zawn (2012)	Mixed	Pregnancy & postpartum	all, 9009		USA; USA; UK; UK; Hong Kong; Netherlands; Australia; Sweden; Norway		Mixed	Non-directive counselling by MCH nurses or management by the community psychiatric team for those with high EPDS scores or Suicidal ideation. This was for both the intervention and control group; For EPDS >=13 refer the mother to her family practitioner or mental health care professional; for EPDS 9-12 indicating minor depression, home visits by nurses to check coping capability and if suicidal i…	Yes	TAU	6 months postpartum; 9 months postpartum; 4 months; 3 months postpartum; 3 months; 36 weeks antenatal	EPDS; BDI-II; PHQ-9; Clinical interview	Presented numerically/quantitative	Favours intervention	Screening programs likely reduce rates of depression (7% fewer) OR 0.55 (17 to 10%) depression	Psychosocial distress; Pattern of health services utilization; Quality of life; Maternal physical morbidities; Quality of maternal-infant attachment or bonding; Rates of exclusive and continuous breastfeeding	SMD 0.18 SD lower anxiety, OR 3.74 (17 to 44%) treatment seeking, SMD 0.27 SD lower distress, SMD 0.2SD higher quality of life	weak improvement in child socio-emotional dev, 1 study- no difference in physical development. improvement in parent-child interaction, increased visit but no hospitalisations.		No	The review authors were not able to pool results for adverse effects reported in two studies (4546 women). One trial (462 women) reported no adverse effects in their intervention. Similarly, in the other trial (4084 women) there were no hospital or psychiatric admissions due to adverse events. Also, contacts with other mental health or social workers were rare in the screening group. None of the …	Yes		The acceptability of screening programmes was assessed in ten studies [14, 40â€“46]. These studies employed varying study designs to study the impact and acceptability and feasibility of depression screening programmes. According to study designs, a higher proportion of the studies employed retrospective (n = 4), prospective (n = 3) and qualitative (n = 2) evaluations of screening programmes. The…	Yes.		Yes.	Cochrane tool; GRADE approach	Since it is relatively dicult to blind participants and personnel in psychological interventions, we coded this dimension as having low risk for all studies.	For meta-analysis across quantitative outcomes, pooled effect sizes were calculated using post-intervention mean, standard deviation, and sample sizes for quantitative out-comes. For binary outcomes, we used post-intervention number of events and sample sizes for both the inter-vention and control groups. Random effects model was utilized throughout the study due to expected clinical, methodologi…		Depression	Different- some refer to screening among only high-risk population, and also universal screening but with high-risk instrument
Screening for Intimate Partner Violence, Elder Abuse, and Abuse of Vulnerable Adults Evidence Report and Systematic Review for the US Preventive Services Task Force	Feltner (2018)	Funding/Support: This research was funded under contract HHSA-290-2012-00015-I, Task Order 5, from the Agency for Healthcare Research and Quality (AHRQ), US Department of Health and Human Services, under a contract to support the USPSTF.	SR	PubMed/MEDLINE; Embase; Cochrane	English	2005-2016	8	MacMillan (2009); Chen (2005); Wathen (2008); Bair-Merrit (2010); El-Mohandes (2011); DOVE Sharps (2016): Tiwari (2005); Zlotnick (2011)	Scarce information	Pregnancy & postpartum	n (intervention) = 373; n (intervention) = 452; n (intervention) = 51; n (intervention) = 124; n (intervention) = 25	34; 36; 39; 25; 24; 28; 23.8	USA		Community	Screening for violence	Mixed	TAU	Postpartum	EPDS	Presented numerically/quantitative	Favours intervention	Women who screen positive for IPV during a routine primary care visit; studies that found significant benefit for reducing overall IPV enrolled pregnant women. Studies assessed heterogeneous interventions and measured IPV exposure at different time points using different outcome measures; benefit for IPV and birth outcomes in 1 counseling intervention may be related to counseling for other risks …	Quality of life (SF-36); PTSD symptoms (Davidson Trauma Scores)	SMD	only in one study: there was no statistically significant difference between groups in rates of low-birth-weight neonates (<2500 g), very-low-birth-weight neonates (<1500 g), or rates of pre-term birth (<37 weeks).		No	there was no difference between groups in reported harms, and authors concluded that no harms were associated with the intervention. In 1 RCT (Tiwari 2016, n = 110),37 set in a prenatal clinic in Hong Kong, women were asked whether violence frequency had increased with study participation; no adverse events related to participation were reported by women in either group. Three other RCTs (DOVE Sh…	Not reported	Not reported	Not reported	Not reported	Not reported	Not reported	Two independent investigators assessed the quality of each study as good, fair, or poor using predefined criteria developed by the USPSTF and adapted for this topic.	(Table 3) Fair; Fair; Fair; Fair; Fair; Fair; Fair; Fair	None		High-Risk
Enhancing Participation in Depression Care in Outpatient Perinatal Care Settings A Systematic Review	Byatt (2015)	Dr. Byatt has received grant funding and support for this project from the National Center for Research Resources and the National Center for Advancing Translational Sciences, National Institutes of Health (NIH) under Award Number KL2TR000160. Dr. Allison received grant funding and support for this project from the National Institute of Minority Health and Health Disparities of the NIH under Awar…	SR	PubMed/MEDLINE; CINAHL; PsycInfo/PsycArticles; Scopus; Other: Clinical-Trials.gov	English	2004-2013	17	Yawn (2012); Carter (2005); Smith (2009); Smith (2004); Goodman (2010); Reay (2011); Chen (2011); Yonkers (2009); Flynn (2006); Burton (2011); Nelson (2013); Marcus (2003); Scholle (2003); Harvey (2012); Miller (2009); Rowan (2012); Miller (2012)	Mixed	Pregnancy & postpartum	n = 399; n = 370; n = 465; n = 387, n = 491; n = 984; n = 2148; n = 400; n = 1298; n = 293; n = 17748; n = 3472; n = 891; n = 783; n = 7630; n = 2199; n = 400	24-33 years	USA; New Zealand; USA; USA; USA; Australia; Singapore; USA; USA; USA; USA; USA; USA; Australia; USA; USA; USA	10 studies screened both during pregnancy and the postpartum period, 3 only screened during pregnancy, 3 only in the postpartum period	Community	health care provider training, on-site assessment, engagement strategies, referral; Usual care: 1-h health care provider training; CBT; referral; case management; resources; supportive counseling or group; telephonic mental health consultation; feedback loop; follow-up; systematic follow-up; preintervention group	Mixed	Other: 12 studies have no control group. Others include control groups under usual care, no exposure to the intervention, preintervention, and historical control.	6 and 12 mo postpartum; 1, 3,6 mo after initial assessment (this could be in both prenatal and postpartum depending on when the initial started); 2nd and 3nd trimesters; 6 wk postpartum; 2-y postpartum follow-up; 6-7mo postpartum; within 6 months postpartum; 6 wk postpartum; 3rd trimester; 6 wk postpartum; 3-8 wk postpartum.	EPDS; BDI-II; PHQ-9; CES-D; DASS; Other: SCID, PRIME-MD BHQ, DIS-III-R	Presented qualitatively	Favours intervention	Screening without any intervention was associated with an average of 22% mental health care use among women who screened positive for depression; however, implementation of additional interventions was associated with a two to fourfold increased use of mental health care. Although definitive studies are still needed, screening done in conjunction with interventions that target patient, health car…	Change in depression score over time	Not available	Not applicable	Not applicable	Not reported		Not reported					Not available	Quality scale rating based on modified Downs and Black criteria. The percentage quality score is the total score divided by the maximum score possible. The maximum score varies based on the eligible number of items on the rating scale according to study type.	The average quality rating of the included studies was 61% (31.0â€“90.0%). We found substantial heterogeneity among studies. Although all the included studies assessed mental health treatment use and depression outcomes, they differed in regard to: 1) screening tools; 2) interven-tions deployed; 3) outcome assessment; and 4) study design. There was also little to no similarities among the screeni…			Depression
The effectiveness of psychosocial assessment in the detection and management of postpartum depression: a systematic review	Felice (2018)		SR	PubMed/MEDLINE; CINAHL; PsycInfo/PsycArticles; Web of Science; Cochrane	English	2000-2016	4	Brugha (2000); Webster (2003); Blackmore (2006); Willinck (2000)	Mixed	Pregnancy	n = 106; n = 299; n = 98; n = 50	Intervention 16-38 yo; control 17-38 yo; Intervention 27.8 (6.3), control 26.6 (5.8); Intervention 28 (0.9); control 29.5 (0.8); Intervention 17-47, 29.1 (5.3); control 17-44, 29.4 5.2);	UK; Australia; Canada; Australia		Mixed	Preparing for parenthoodâ€ 6 structured, 2-hour-long weekly antenatal classes, preceded by an initial introductory meeting with the participant and her partner. Postnatal reunion class 8 weeks postnatally. Booklet about postnatal depression, including contact numbers, prenatal screening using the ePDS, a discussion with the woman about her risk of developing postnatal depression and a letter to …	Yes	TAU	depressive symptoms postpartum, incl. severity (some)	EPDS	Presented numerically/quantitative	Favours intervention	overall, when compared to routine care, psychosocial assessments were found to be sensitive to detect risk factors associated with postnatal depression. results from two of the included studies reported no statisti-cally significant difference in outcomes amongst those who screened positive and received the intervention compared to those who screened positive and were given standard careã„¡	Secondary outcomes were also considered and these included: 1) detection rates; 2) refer-ral rates; 3) diagnostic rates; and 4) treatment initiation rates.	% differences	None	None	Not reported		Yes	beneficial for women to disclose sensitive info, tool found acceptable and non-invasive by participants and midwives	positive				the Quality Assessment Tool for Quantitative Studies. This quality assessment tool was developed by the effective Public Health Practice Project (ePHPP).	Rigorous, with some limitations (only RCTs, english)	Narrative		High-Risk	yes- different, but all had interventions after screen +
Primary Care Screening for and Treatment of Depression in Pregnant and Postpartum Women Evidence Report and Systematic Review for the US Preventive Services Task Force	O'Connor (2016)	Agency for Healthcare Research and Quality (AHRQ)	SR; MA	PubMed/MEDLINE; PsycInfo/PsycArticles; Cochrane; Other: Database of Abstracts of Reviews of Effects, BMJ Clinical Evidence, Institute of Medicine, National Institute for Health and Clinical Excellence, Agency for Health care Research and Quality, American Psychiatric Association, American Psychological Association,Campbell Collaboration,Canadian Agency for Drugs and Technologies in Health, Nation…	English	2002-2012	6	Leung (2011); Wickberg (2005); Yawn (2012); MacArthur (2002); Morrell (2009); Glavin (2010)	PPD above cut-off score	Pregnancy & postpartum	KQ1 N=11,869 (N of patient); KQ4 N=1116 (N of patients; CBT and related only)	26.4; 32.5	KQ1= Hong Kong, Sweden, United States, United Kingdom, Norway KQ4 = Canada, Australia, United Kingdom, United States, Hungary, Sweden,		Healthcare (inpatients and outpatients)	EPDS screening; EPDS screening results in feedback to the clinician, brief depression training; EPDS and PHQ-9screening results feedback to the clinician, clinician training and supports; EPDS screening, midwife training and supports; EPDS screening, CBTor person-centered counseling; EPDS screening,redesigned follow-up care	Yes	TAU	KQ1= Severity of perinatal depression symptoms KQ4= Perinatal depression rates; Severity of perinatal depression symptoms	EPDS; PHQ-9; Other: SCID I diagnosis	Presented numerically/quantitative	Favours intervention	KQ1= 18% to 59% relative reductions with screening programs, or 2.1% to 9.1% absolute reductions, in the risk of depression at follow-up (3-5 months) after participation in programs involving depression screening, with or without additional treatment components, compared with usual care; KQ4 = Pooled results for the benefit of CBT for pregnant and postpartum women with screen-detected depression …	not available	KQ1= Depression Prevalence Reported Within 1 Year - Relative Risk of Depression (95%CI) 0.41-0.82; Depression Remission or Response Reported Within 1 Year - Relative Risk of Remission or Response (95%CI): 1.21-2.82 KQ4= CBT and related therapeutic approaches showed reasonably consistent and somewhat precise relative increases in the likelihood of remission: RR, 1.34 (95% CI, 1.19-1.50) in the sho…			No	Among the trials addressing the benefits of screening, 1 study reported that there were no adverse effects of depression screening in postpartum women (n = 462; Table 1); the remaining 5 studies did not report on harm.	Not reported		Not reported	Not reported	Not reported	Not reported	The Quality Assessment of Diagnostic Accuracy 2 (QUADAS-2)17for diagnostic accuracy studies, the theNewcastle-Ottawa Scale (NOS)18for observational studies, and the Measurement Tool to Assess Systematic Reviews (AMSTAR) for systematic reviews (eTable 1 in the supplement).	(Table 1) Good; Fair; Fair; Fair; Fair; Fair	Forest plots; meta-analysis of trials examining the benefits of CBT and related approaches: random-effects model		Depression	EPDS screening; EPDS screening results feedback to clinician and brief depression training; EPDS screening, midwife training and supports; EPDS screening, CBT or person-centered counseling; EPDS screening, redesigned follow-up care

## Sheet:  Psychological interventions
Title	Name of first author (date)	Funding source	Study type	Databases used	Language of studies included	Range of years of included studies	Number of included studies	Final studies included (First author (year))	Population Inclusion criteria	Timing of inclusion	Intervention group sample size	Mean age of mother (and/or range)	Country/Nationality	Other sample specificities	Setting of inclusion	Intervention: Type of treatment	Control group	Control condition	Primary outcome	Primary outcome measures	Measures of effect size/Magnitude of benefit	Direction of findings (primary outcome)	Main findings	Secondary outcomes (mother related secondary outcomes)	Measures of effect size/Magnitude of benefit	Secondary outcomes (child related secondary outcomes)	Measures of effect size/Magnitude of benefit	Adverse effects	Adverse effects (description)	Is there info on acceptability?	Measures of effect of acceptability	Acceptability result	info on feasibility	Info on patients' preferences and values	Cost benefit analysis/data	Tool used by the authors to assess quality of studies included	Quality of the SR or MA (as reported by the authors)	SR/MA method of synthesis	Any other comments?	Intervention delivery format	Intervention delivery format	Range of number of sessions (mean)	Range of duration of treatments (mean)	Time of intervention	Follow up	Follow up (period of time)
The efficiency of online cognitive-behavioral therapy for postpartum depressive symptomatology: a systematic review and meta-analysis.	Roman (2020)	Not reported	Systematic review; Meta-analysis	PubMed/MEDLINE; PsycInfo/PsycArticles; Cochrane; Other: Google Scholar, Proquest, ScienceDirect, SpringerLink, Dissertations Abstract International	English	2012-2016	6	Bagnal (2014) Milgrom (2016) O'Mahen (2013) O'Mahen (2014) Pugh (2016) Sheeber (2012)	Mixed	Postpartum	21-181 (328)	Not reported	Canada, UK, USA		Not relevant	CBT (cognitive restructuring, BA, psychoeducation)	yes	Mixed	Depression	EPDS; BDI-II; PHQ-9; Clinical interview	Presented numerically/quantitative	Favours intervention	This meta-analytic study identified a moderate significant size-effect (d=–0.54, 95%CI[−0.716;−0.423]) of the online CBTs in reducing postpartum depression.					Not reported		Not reported						Not reported	Not reported	SMD	Low quality assessment	individual	telephone; web-page	6-12		postpartum	yes	10 weeks to 16 months
The efficacy of cognitive behavioral therapy for the treatment of antenatal depression: A systematic review.	Shortis (2020)	No funds.	Systematic review	PubMed/MEDLINE; CINAHL; Embase; PsycInfo/PsycArticles; Cochrane	English	2015-2017	4	Aslami (2017) Bittner (2014) Forsell (2017) Milgrom (2015)	Mixed	Pregnancy	18-39 (148)	Not reported (excluded study Burns >=16 years)	Australia, Germany, Iran, Sweden, UK		Mixed	CBT, iCBT	yes	TAU	Depression	EPDS; BDI-II; Clinical interview; Other: MADRS-S	Presented qualitatively	Favours intervention	The results of the included studies strongly indicate that CBT is effective in the treatment of antenatal depression. All of the trials reported large improvements in depression scores following their inter-ventioncomparedtothoseobservedinthecontrolgroups.Of the trials that included some postpartum follow-up, improvements in depression outcomes for intervention groups were maintained longer-term,…	Maternal anxiety	Reduction in anxiety scores in the intervention group, with no change in control group, in two studies. In one study, change in both intervention and control group.	Infant outcome at 9 months postpartum	Results displayed significant differences in infant ‘problem solving’, ‘communication’ and ‘falling reactivity/rate of recovery from distress’ favouring the intervention group.	No		Yes	Completion rate, defined as the percentage of women who completed all sessions of the CBT course	Broadly speaking it appears that adherence rates were relatively good, considering pregnancy is a very busy time for women and they may have difficulty attending sessions due to childcare problems or being unable to leave work. Where qualitative data was obtained, women receiving CBT felt satisfied with the treatment and found it helpful.				RoB-2	Apart from the issue of blinding mentioned below no major risks of bias were identified in any of the included studies.	Meta-analysis was not possible due to the high degree of methodological heterogeneity between the studies.	There are more recent SR/MA that includes these studies.	mixed	face-to-face; web-page	7-12		pregnancy	mixed	3-9 months postpartum
The effectiveness of telemedicine interventions on women with postpartum depression: A systematic review and meta-analysis.	Liu (2021)	Not reported	Systematic review; Meta-analysis	PubMed/MEDLINE; CINAHL; Embase; PsycInfo/PsycArticles; Web of Science; Cochrane	Not reported	2003-2020	20	Authors' first names!! Bagnall (2014) Boyd (2018) Dennis (2003) Dennis (2019) Gjerdingen (2013) Heather (2013) Heller (2020) Hourieh (2013) Katherine (2017) Loughnan (2019) Milgrom (2013) Milgrom (2016) Mohammad-Alizadeh-Charandabi (2013) Nazanin (2020) O'Mahen (2014) Pugh (2016) Rebecca (2019) Sawyer (2019) Yang (2019)	Mixed	Postpartum	12-462 (1612)	>18	Australia, Canada, China, Iran, Netherlands, UK, USA,		Unknown	Telemedicine interventions: CBT, Mindfullnes, support, BA	yes	Mixed	Depression	EPDS; BDI-II; PHQ-9; HAMD; CES-D; DASS; Clinical interview; Other: BADS	Presented numerically/quantitative	Favours intervention	This meta-analysis provided evidence that telemedicine was an effective intervention for treating PPD in women. the result revealed that the risk of PPD in the telemedicine intervention group was significantly lower than in the control group (OR=0.50, 95% CI [0.29, 0.87], p=.0001, I2=76%)	Anxiety, Parenting stress, Parenting sense of competence, Functional impairment, Dydic adjustment	Telemedicine treatments had a significant effect on anxiety (SMD=−0.75, 95% CI [−1.08, −0.41]), and functional impairment (MD=−0.40, 95% CI [−1.18, 0.38]. Results showed no difference between the intervention and control group in social support, parenting stress; parenting sense of competence, dyadic adjustment.			Not reported		Not reported	Not reported systematically, but in the Discussion, there is a notion that "telemedicine-supported CBT provided a feasible and economical treatment for postpartum women with depressive symptoms (Dennis et al., 2020b; Milgrom et al., 2016)"					Rob-2	Low	Weighted mean difference (WMD), standard mean difference (SMD)		individual	telephone; SMS/WhatsApp/text messages; mobile application; web-page; other	Not reported	Not reported	pregnancy; postpartum	mixed	12 weeks- 12 months
Effectiveness of Telehealth Interventions for Women With Postpartum Depression: Systematic Review and Meta-analysis.	Zhao (2021)	Canadian Institute of Health Research (FDN-148438), Clinical Research Start-up Program of Southern Medical University by High-level University Construction Funding of Guangdong Provincial Department of Education (LC2019ZD019), The Seventh Affiliated Hospital, Southern Medical University (YNKT201802), and Key Project of Nursing Scientific Research Plan of Southern Medical University (Z2019001)	Systematic review; Meta-analysis	PubMed/MEDLINE; CINAHL; PsycInfo/PsycArticles; Cochrane; Other: Chinese databases: CNKI & Wanfang, Clinical Trials, WHO International Clinical Trials Registry Platform, Chinese Clinical Trial Register	English, Chinese	2003-2020	9	Dennis (2003) Dennis (2009) Dennis (2020) Fonseca (2019) Jannatia (2020) Ngai (2015) O'Mahen (2013) O'Mahen (2014) Shorey (2019)	PPD above cut-off score	Postpartum	20-462 (1395)	>=18	Canada, China, Iran, Portugal, Singapore, UK		Mixed	Peer support therapy, CBT, BA, IPT	yes	TAU	Depression	EPDS	Presented numerically/quantitative	Favours intervention	The EPDS (mean difference=–2.99,95% CI –4.52 to –1.46; P<.001) were significantly lower in the telehealth group compared with the control group. Significant subgroup differences were found in depressive symptoms according to the severity of PPD, telehealth technology, specific therapy, and follow-up time (P<.001).	Maternal anxiety	Anxiety (SMD=–0.39, 95% CI –0.67 to –0.12; P=.005) scores were significantly lower in the telehealth group compared with the control group.			Not reported		Not reported						RoB-2	Low risk of bias	MD and SMD		individual	telephone; mobile application; web-page	Not reported		postpartum	yes	4-36 weeks
Effectiveness of cognitive behavioural therapy for perinatal depression: A systematic review and meta-analysis.	Li, Zimeng (2020)	The National Natural Science Foundation of China, Grant/Award Number: 71704133; Ministry of Education of the People's Republic of China, Grant/Award Number: 18YJAZH060	Systematic review; Meta-analysis	PubMed/MEDLINE; CINAHL; Embase; PsycInfo/PsycArticles; Web of Science; Cochrane; Other: CNKI, VIP digital database, Chinese Wanfang database,	English	2008-2018	13	Bittner (2014) Burns (2013) Cho (2008a) Cho (2008b) Dimidjian (2017) Forsell (2017) Hayden (2012) Jesse (2015) Leung (2013) Loughnan (2018) Lowndes (2018) O'Mahen (2013) Tandon (2014)	Mixed	Pregnancy	10-112 (501)	16-38	Australia, China, Germany, Korea, Sweden, UK, USA		Mixed	CBT	yes	Mixed	Depression	EPDS; BDI-II; PHQ-9; Other: HAD	Presented numerically/quantitative	Favours intervention	The results showed that the CBT group was superior to the usual care group in reducing depression symp-toms of pregnant women after treatment immediately, and the difference was sta-tistically significant. Similarly, at postpartum (<4months), the results showed that the CBT group was superior to the usual care group in improving depression symp-toms of pregnant women. However, there was no statis…					Not reported		Not reported						RoB-2	moderate risk of bias	MD or SMD		mixed	face-to-face; mobile application; web-page	3-12 sessions	4-20 weeks	pregnancy	yes	1 to 33 months
Implementation and Effectiveness of Nonspecialist-Delivered Interventions for Perinatal Mental Health in High-Income Countries A Systematic Review and Meta-analysis	Singla (2021)	Academic Scholars Award from the Department of Psychiatry at the University of Toronto and byt he Pragmatic Clinical Studies awardPCS-2018C1-10621 from the Patient-Centered Outcomes Research Institute	Systematic review; Meta-analysis	PubMed/MEDLINE; CINAHL; Embase; PsycInfo/PsycArticles; Web of Science; Cochrane	English	1989-2017	15	Chen 2000 Dimidjian 2017 Gamble 2005 Giallo 2014 Holden 1989 Honey 2002 Letourneau 2011 Milgrom 2011 Morrell 2009 O’Mahen 2014 Prendergast and Austin 2001 Segre 2015 Taft 2011 Toohill 2014 Wickberg and Hwang, 1996	Mixed	Pregnancy & postpartum	37-418 (1921)	14-45	Australia, Canada, Sweden, Taiwan, UK, USA		Mixed	Supportive counseling, CBT, IPT, BA, Psychoeducation, parenting and self-efficacy	yes	Mixed	Depression	EPDS; BDI-II; PHQ-9; DASS; Other: MADRS	Presented numerically/quantitative	Favours intervention	Treatment interventions were reported to be effective for depressive symptoms (SMD, 0.38 [95% CI, 0.17-0.59]; 15 trials;I2= 69%) However, heterogeneity was high among the trials included in this analysis	Maternal anxiety	treatment interventions were reported to be effective for anxiety symptoms (SMD, 0.34 [95% CI, 0.09-0.58]; 6 trials;I2= 71%)			Not reported		Yes		5.9% intended session with a mean of 4.8% actual session completed				RoB-2	Low risk of bias	SMD		mixed	face-to-face; telephone; web-page	2-12		pregnancy; postpartum	yes
Effectiveness of cognitive behavioral therapy for perinatal maternal depression, anxiety and stress: A systematic review and meta-analysis of randomized controlled trials	Li, Xinyuan (2022)	China Scholarship Council, Canadian Institutes of Health Research	Systematic review; Meta-analysis	PubMed/MEDLINE; CINAHL; Embase; PsycInfo/PsycArticles; Cochrane	English	2001-2021	38	Amani (2021) Ammerman (2013) Aslami (2017) Bittner (2014) Bleker (2019) Burger (2019) Burns (2013) Cho (2008) Fathi-Ashtiani (2015) Forsell (2017) Ginsburg (2012) Golshani (2021) Green (2020) Jannati (2020) Karamoozian (2015) Le (2011) Leung (2013) Lieshout (2021) Loughnan (2019a) Loughnan (2019b) McGregor (2014) McKee (2006) Milgrom (2005) Milgrom (2011a) Milgrom (2011b1) Milgrom (2011b2) Milgro…	Mixed	Pregnancy & postpartum	12-463 (2353)	16-45 (four studies aged ≥16: Ammerman, 2013, Burns, 2013, McGregor, 2014; Pearson, 2013)	Australia, Canada, China, Iran, Korea, Netherlands, Sweden, UK, USA,		Mixed	CBT, CBT+co-interventions	yes	Mixed	Depression	EPDS; BDI-II; PHQ-9; HAMD; CES-D; DASS; Clinical interview; Other: HDRS	Presented numerically/quantitative	Favours intervention	(Treatment) CBT-only conducted during pregnancy, postpartum and both, showed significant reduction in depression levels compared to controls in short (SMD 0.69, 95% CI: 0.85-0.52, Fig S5.) and long term (SMD 0.55, 95% CI: 0.77-0.33, Fig S15.).	Maternal anxiety and stress	CBT-only had both short- and long-term efficacy for perinatal anxiety (short-term: SMD 0.63, 95% CI 0.85, 0.42; long-term: SMD 0.71, 95% CI 1.02, 0.39) and short-term efficacy for perinatal stress (SMD 0.96, 95% CI 1.40, 0.52).			Not reported		Not reported						Rob-2	Most trials (52/79; 65.8%) had low risk of bias from the randomi-zation process. Unclear risk of random sequence generation was found in 30.4% (24/79) of the trials because they did not mention how the randomization procedure was conducted. Three (3.8%) trials utilized inappropriate randomization (i.e., based on even or odd numbers, or receiving prenatal care before randomization). The risk of al…	Mean difference (MD) and standardized mean difference (SMD), and 95% CI.		mixed	face-to-face; telephone; mobile application; web-page	>8 and < 8	Not reported	both	yes	1 to 12 months
Effect of digital cognitive behavioral therapy on psychological symptoms among perinatal women in high income-countries: A systematic review and meta-regression	Lau 2022	Ministry of Education Academic Research Fund (AcRF) Tier 1 Grant (NUHSRO/2017/054/T1)	Systematic review; Meta-analysis	PubMed/MEDLINE; CINAHL; Embase; PsycInfo/PsycArticles; Web of Science; Scopus; Cochrane; Other: IEEE Xplore, ERIC, ProQuest, Clinical Trials, WHO, Trial Registry Platform, ISRNCTN, specific journal, gray literature	English	2013-2020	7	Fonseca (2019) Forsell (2017) Jannati (2020) Loughnan (2019) Milgrom (2016) O'Mahen (2013) O'Mahen (2016) Pugh (2016)	Other:	Pregnancy & postpartum	21-462 (751)	27.7-32.6	Australia, Canada, Iran, Portugal, Sweden, UK		Mixed	CBT, CBT+ACT+PSYCHOEDUCATION, CBT+PROBLEM SOLVING, BA	yes	Other: TAU, PLACEBO, WAITING LIST	Depression	EPDS; BDI-II; DASS	Presented numerically/quantitative	Favours intervention	Data will be added after sub-analysis (excluding prevention).	Maternal anxiety, stress.	No additional sub-group analysis made (excluding the prevention).	Not reported	Not reported	Not reported		Yes	Attrition rate	Attrition rate 3.9%-61%.				RoB-1	Low risk of bias	Hedges's g		individual	SMS/WhatsApp/text messages; mobile application; web-page; other	5-12	6-15	pregnancy; postpartum	mixed	1-6 months
Psychosocial interventions on perinatal depression in China: A systematic review and meta-analysis	Yin, 2020	Chinese Nursing Association (ZHKY201809).	Systematic review; Meta-analysis	PubMed/MEDLINE; CINAHL; Embase; PsycInfo/PsycArticles; Web of Science; Scopus; Cochrane; Other: The China National Konwledege Infrastructure, VIP, Wang Fang Data base	English and Chinese	2012-2018	10	Jia (2017) Jiang (2014) Leung (2012) Leung (2016) Li (2018) Lu (2016) Lu (2017) Ngai (2015) Wu (2017) Zhao (2018)	Scarce information	Pregnancy & postpartum	78-729	17-45 (29.37 ± 1.87).	China		Mixed	Psychoeducation, CBT, IPT, counselling	yes	TAU	Depression	EPDS; HAMD; Other: Zhung Self-Rating Depression Scale (SDS)	Presented numerically/quantitative	Favours intervention	*Additional sub-analysis on treatment to be made.*	Not reported	-	Not reported	-	Not reported		Not reported						Rob-2	The result demonstrated that most RCT studies (73.1%) included in the meta-analysis are of low quality	SMD and 95% CI		mixed	face-to-face; telephone; mobile application; other	<8	4-8 weeks (not all reported)	both	Other: mixed	6 w to 6 months
Effectiveness of Internet-based psychological interventions for treating perinatal depression: A systematic review and meta-analysis	Li, Lu (2021)	No funding.	Systematic review; Meta-analysis	PubMed/MEDLINE; CINAHL; Embase; PsycInfo/PsycArticles; Web of Science; Cochrane	English	2013-2021	13	Fonseca (2020) Forsell (2017) Heller (2020) Jannati (2020) Loughnan, Butler (2019) Loughnan, Sie (2019) Milgrom (2016) O'Mahen (2013) O'Mahen (2014) Pugh (2016) Sawyer (2019) Sun (2021) Yang (2019)	Mixed	Pregnancy & postpartum	21-462 (1117)	27.52-32.58	Australia, Canada, China, Iran, Netherlands, Portugal, Sweden, UK		Not relevant	Internet-based psychological interventions: CBT, psychoeducation, parentin, family relationships, sleep monitoring, Behavioral activation, mindfulness interventions, problem-solving therapy	yes	Mixed	Depression	EPDS; BDI-II; PHQ-9; CES-D; DASS; Clinical interview; Other: MADRS-S	Presented numerically/quantitative	Favours intervention	Meta-analysis demonstrated that Internet-based psychological interventions improved perinatal depression (SMD=−0.72, CI=[−1.02, −0.42], p< .01), with heterogeneity of 86%	Maternal anxiety	Internet-based psychological interventions improved anxiety symptoms (SMD=−0.52, CI=[−0.73, −0.30], p<.01), with heterogeneity of 59%.			Not reported		Yes	Drop-out rate: 2.6-61%	Participants indicated a high rate of satisfaction with these interventions; participants’ dropout rates ranged from 2.6% to 60.8%				RoB-2	Low risk	SMD and 95% CI		mixed	mobile application; web-page; other	4-12	4 weeks- 4 months	pregnancy; postpartum	Other: Not reported	up to 12 months
Treatment of depression, anxiety, and trauma-related disorders during the perinatal period: A systematic review	Nillni (2018)	ICHD Grant1K23HD087428-01A1 Department of Psychiatry at Boston University School of Medicine	Systematic review	PubMed/MEDLINE; PsycInfo/PsycArticles	English	1997-2017	35 * a total of 78 were included but we only report data from the studies focused on psychological treatment for perinatal depression	Brandon et al. (2012) Burns et al. (2013) Cho et al. (2008) Danaher et al. (2013) Dimidjian et al. (2017) Field et al. (2013) Grote et al. (2004) Grote et al. (2009) Honey et al. (2002) Jesse et al. (2015) Kim et al. (2014) Klier et al. (2001) Lenze et al. (2017) Marrs (2013) McGregor et al. (2014) Milgrom et al. (2005) Milgrom et al. (2011) Milgrom et al. (2016) Mulcahy et al. (2010) Muresan-Mad…	Mixed	Pregnancy & postpartum	10-903	Not reported	Not reported		Mixed	CBT, IPT	mixed	Mixed	Depression	EPDS; PHQ-9; CES-D; DASS; Clinical interview; Other: IDA, HRSD, HRSD-17, BDI, CIS-R, BAI, STAI, brief-STAI IDAS-GD, SCL-20	Other: NA	Favours intervention	Both CBT and IPT demonstrated a significant benefit over control conditions. However, findings were mixed when these interventions were examined in low-income and/or minority samples.	Maternal anxiety, trauma-related disorders		No information		Not reported		Not reported					Not reported	Cochrane RoB (2011)	OT studies and pilot studies had a greater risk of bias than RCT´s			mixed	face-to-face; telephone; web-page	4-16 sessions (M = 9.14 sessions)	3-28 weeks (not reported in all studies)	pregnancy; postpartum ; both	mixed	6 weeks to 6 months (not reported in all studies)
Psychological interventions for depression and anxiety in pregnant Latina and Black women in the United States: A systematic review	Carolyn Ponting	National Institute of Mental Health, Grant/Award Number: NIH 5T32MH015750-3	Systematic review; Meta-analysis	PubMed/MEDLINE; CINAHL; PsycInfo/PsycArticles; Web of Science; Other: ProQuest Dissertation and Thesis AI	English	2006-2017	13	Crockett (2008) El-Mohandes (2008) Field (2013) Grote (2009) Jesse (2010) Jesse (2015) Kieffer (2013) Le (2011) Lenze (2017) McKee (2006) Munoz (2007) Sampson (2016) Zhan (2015)	Mixed	Other: Pregnancy	13-913	25.2 (24.3-30)	USA	Latina and Black Women	Mixed	CBT, IPT, CBT+social support, behavioral activation, mindfulness	mixed	Mixed	Depression	EPDS; BDI-II; PHQ-9; CES-D	Presented qualitatively	Inconsistent	Of the included studies, three interventions outperformed a controlgroup condition and showed statistically significant reductions in depressive symp-toms. An additional two studies showed reductions in depressive symptoms from pretreatment to post-treatment using non-controlled designs. The remaining eightstudies (seven randomized and one non-randomized) did not show significant inter-vention ef…	Anxiety	one reported significant reduction. Most of them not reported. QUALITIVE INFORMATION	No information	NO information	Not reported		Yes	Mean attrition rate 17%	No information	No information	cultural adaptation	No information	RoB-2	2 papers with high risk; 5 with medium, 6 with low	No information		mixed	face-to-face	4-14	4-8 weeks	pregnancy	no	no information
NICU-based interventions to reduce maternal depressive and anxiety symptoms: A meta-analysis	Mendelson (2017)	No external funding.	Systematic review; Meta-analysis	PubMed/MEDLINE; CINAHL; Embase; PsycInfo/PsycArticles; Cochrane	English	2001-2016	8 (a total of 12 studies were includedin the review, but we only reported the data from the studies focused on psychological treatment	Bernard (2011) Carvalho (2009) Holditch-Davis (2014) Melnyk (2006) Shaw (2013) Silverstein (2011) Welch (2016) Zelkowitz (2011)	PPD symptoms	Postpartum	19-245 (M=81, SD=64.27)	27-28 (18-34)	Brazil, Iran, USA	mothers of infants in the NICU	Healthcare (inpatients and outpatients)	CBT, Education based, psychological support	yes	Mixed	Depression	EPDS; BDI-II; CES-D; Other: QIDS Quick inventory of depressive symptomatology	Presented numerically/quantitative	Favours intervention	Fixed- and random-effects models, with 7 eligible studies assessing depressive symptoms, indicated a significant effect. The subset of interventions using cognitive behavioral therapy significantly reduced depressive symptoms.	Maternal anxiety	Standard Mean Difference (SMD)			Not reported		Yes	Refusal rate, attrition rate, fidelity of implementation	Refusal rates: 9.9% to 57.8% (M=32.8%) (reported in 83.3% of studies) Attrition rates: 5% to 26% (M=14.4%) (reported in 91.7% of studies)			No information	RoB-2	2 studies were evaluated as having high risk for bias (Excluded for MA), 4 studies as having moderate risk for bias, 5 studies as having low risk for bias.	Standard Mean Difference (SMD)		individual	face-to-face	3-6 (not reported in all studies)	2-4 weeks (not reported in all studies)	postpartum	mixed	15 weeks to 12 month
Is cognitive behavioral therapy a better choice for women with postnatal depression? A systematic review and meta-analysis	Huang (2018)	The authors received no specific funding for this work.	Systematic review; Meta-analysis	PubMed/MEDLINE; Embase; Cochrane	English, Chinese	2001-2017	20	Austin (2007) Chabrol (2002) Cooper (2003) Dimidjian (2016) Fathi-Ashtiani (2015) Honey (2002) Hou (2014) Leung (2016) Milgrom (2005) Milgrom (2011) Milgrom (2015) Milgrom (2016) Morrell (2011) Ngai (2015) O'Mahen (2013) Prendergast (2001) Pugh (2016)	PPD above cut-off score	Postpartum	17-462 (total 3623)	29.8 (18-37)	Australia (5x), Canada, China (4x), France, Iran, UK (4x), USA (4x)		Mixed	CBT	yes	TAU	Depression	EPDS; BDI-II; HAMD; DASS	Presented numerically/quantitative	Favours intervention	CBT was associated with better scores on EPDS and BDI both short-term and long-term, but not with DASS scores.	Maternal anxiety	CBT also reduced the score of Depression Anxiety Stress Scales (DASS).	No	no	Not reported		Not reported		no	no	Not reported	Not reported	RoB-2	More than 60% of the studies were considered as low-risk of bias, approximately 30% as unclear risk, and less than 10% as high-risk of bias.	OR, 95% CI		mixed	face-to-face; telephone; web-page; other	1-12	Not reported	postpartum	yes	No details
Internet-delivered psychological interventions for clinical anxiety and depression in perinatal women: A systematic review and meta-analysis	Loughnan (2019)	Australian Rotary Health; David Henning Memorial Foundation; Australian National Health and Medical Research Council (NHMRC)/Medical Research Future Fund Career Development Fellowship(1145382).	Systematic review; Meta-analysis	PubMed/MEDLINE; CINAHL; Embase; PsycInfo/PsycArticles; Cochrane; Other: Maternity and Infant Care	English	2013-2017	6	Danaher (2013) Forsell (2017) Milgrom (2016) O'Mahen (2013) O'Mahen (2014) Pugh (2016)	Mixed	Pregnancy & postpartum	22-462 (Total: 567)	31.35	USA, Australia, Sweden, UK, Canada		Mixed	CBT, BA	mixed	Mixed	Depression	EPDS; BDI-II; PHQ-9; DASS; Clinical interview	Presented numerically/quantitative	Favours intervention	Preliminary findings indicate large improvements in depression (Hedges g= 1.67; 95% CI 1.38–1.96). However, between-group differences between interventions and control conditions were only moderate for depression (Hedges g= 0.60; 95% CI 0.43–0.78)	Preliminary findings indicate large improvements in anxiety (Hedgesg= 1.08; 95% CI0.80–1.36) from pre- to post-treatment. However, between-group differences between interventions and control conditions were only moderate for anxiety (Hedgesg= 0.54; 95% CI 0.24–0.85).	Hedges g	No		Not reported		Yes	Attrition rate, participants' satisfaction	The majority of studies reported low attrition rates (< 30% drop-out between pre- and post-treatment), moderate to high program adherence (60–80% completed all sessions), with most participants satisfied with the intervention program.				Cochrane RoB	Reported in table for each study; without homogeneous data reported.	Hedges g		individual	telephone; web-page	6-12	6-15	both	mixed	6 weeks -6 month

## Sheet: Pharmacological interventions
Title	Name of first author (date)	Funding source	Study type	Databases used	Language of studies included	Range of years of included studies	Number of included studies	Population Inclusion criteria (mothers)	Timing of inclusion	Intervention group sample size	Mean age of mother (and/or range)	Country/Nationality	Setting of inclusion	Intervention: Type of treatment	Control group	Control condition	Primary outcome (mother)	Primary outcome measures	Measures of effect size/Magnitude of benefit	Direction of findings (primary outcome)	Comment on direction of findings	Secondary outcomes (mother related secondary outcomes)	Measures of effect size/Magnitude of benefit	Secondary outcomes (child related secondary outcomes)	Measures of effect size/Magnitude of benefit	Adverse effects	Adverse effects (description)	Is there info on acceptability?	Measures of effect of acceptability	Acceptability result	info on feasibility	Info on patients' preferences and values	Cost benefit analysis/data	Tool used by the authors to assess quality of studies included	Quality of the SR or MA (as reported by the authors)	SR/MA method of synthesis	Authors' main conclusions	Mean Age children	Population inclusion (child)	Primary Outcome (children)	Measures of risk/adverse effect (OR/RR etc.)	Control condition (children)	Exposed children sample size	Non antidepressant non maternal PPD exposed children sample size	Non antidepressant but maternal PPD exposed children sample size	Sibling sample size	Other samples sizes
Using matching-adjusted indirect comparisons and network meta-analyses to compare efficacy of brexanolone injection with selective serotonin reuptake inhibitors for treating postpartum depression	Cooper (2019)	This study and editorial assistance were funded by Sage Ther-apeutics, Inc. Open Access fees were paid by Sage Therapeutics, Inc.	Meta-analysis	Other: Systematic literature review performed by Reinhart et al.	English	1997-2018	6	PPD diagnosis	Postpartum		26-31		Mixed	Brexanolone	Yes	Mixed	Depressive symptomes	EPDS; HAMD	Presented numerically/quantitative	Favours intervention	Brexanolone compared to SSRI conferred reduction on the EPDS and HAM-D at multiple time points postpartum		Lower mean score of 2.79 (8.04–17.53) [day 3], 5.87 (−1.62 to 13.37) [week 4] and 0.97 (−6.35 to 8.30) [last observation] for the HAM-D. For the EPDS, the differences were 7.98 (5.32–10.64) [day 3], 6.35 (3.13–9.57) [week 4] and 4.05 (0.79–7.31) [last observation].			Not reported		Not reported						none			Brexanolone provides a significant improvement for the HAM-D and EPDS outcomes at day 3 relative to SSRIs. Despite a decrease in the absolute difference between brexanolone and SSRIs over time for the HAM-D and EPDS outcomes, at later time points brexanolone generally provides equivalent or improved outcomes compared with SSRIs
Treatment of depression with Chai Hu Shu Gan San: a systematic review and meta-analysis of 42 randomized controlled trials.	Sun (2018)	not applicable	Systematic review; Meta-analysis	PubMed/MEDLINE; Cochrane; Other: Chongqing VIP database, China National Knowledge Internet (CNKI), and Wanfang database	Chinese or English	2006-2016	2	PPD diagnosis	Postpartum	86 intervention (Chai Hu ShuGan San + Fluoxetin) vs. 84 active control (Fluoxetin only)	28-30	China	Unknown	Chai Hu ShuGan San + Fluoxetin vs.Fluoxetin only	Yes	Active comparator	Depressive symptomes	HAMD	Presented numerically/quantitative	Does not favour intervention	Better than fluoxetine only for postpartumd epression (MD =−4.10, from−7.48 to−0.72 ,I2= 86%). But not better in head to head					Yes	Nausea, appetite descent, anxiety, somnipathy, quiver(Case unknown); Dry mouth, dizziness, nausea, tirednedd, somnolence, quiver (3 Intervention vs 10 Control)	Not reported						The methodological quality of the RCTs was assessed using methods recommended by the Cochrane Collaboration. This approach primarily involves a risk/bias assessment based on six items: the generation of random sequences,concealment of random allocation, blinding method, datacompleteness, selective reporting of outcomes, and estima-tion of sample size.	The studies included in this review were all assessed, and determined to contain high risks of bias, and were subsequently considered to be of low quality	random-effects model	This study found that Chai Hu Shu Gan San may have some advantages in treating depression, especially PSD and postpartum depression. A meticulously designed and conducted RCT is urgently needed to further determine its safety and efficacy.
Acupuncture versus antidepressants in the management of postpartum depression: A systematic review.	Komori (2018)	This research received no specific grant from any agency in the public, private or not-for-profit sector.	Systematic review; Meta-analysis	PubMed/MEDLINE; CINAHL; Embase; Scopus; Cochrane; Other: AMED. In addition: (i) China: Biomedical Literature Database, VIP Database for Chinese Technical Periodicals, China National Knowledge Infrastructure, Wanfang (ii) Korea: Nanet, OASIS, Koreamed (iii) Japan: CiNii, IgakuChuo Zasshi (ICHUSHI)	English, Japanese, Chinese, Korean	2010-2015	3 in the systematic review, 2 in the meta-analysis	PPD diagnosis	Postpartum	n=56 (for meta-analysis), N=86 (for qualitative synthesis)	22-34 years	China	Unknown	Acupuncture (5-7 times per week) vs. 20 mg fluoxetine (4-6 weeks)	Yes	Active comparator	Depressive symptomes	HAMD	Presented numerically/quantitative	Does not favour intervention	No significant differences between the acupuncture and fluoxetine groups	Quality of life (SF-36)	Mean difference -2.22 [95% CI-7.02, 2.58]	no data	Acupuncture performed significantly better than fluoxetine in several dimensions of the SF-36, including pain, general health, vitality, social functioning, mental health and health transition	Yes	there were no adverse events in the acupuncture group, but in the fluoxetine group, here were four cases of nausea, four cases of decreased appetite and two cases of dizziness.	Not reported				none	none	STRICTA assessment	High risk of bias, small sample size, quality assessment is not reported.	random-effects model	This review provides preliminary yet encouraging results showing that acupuncture may be well-tolerated and has the potential to play a role in the management of postnatal depression.
The fetal safety of fluoxetine: a systematic review and meta-analysis.	Riggin (2013)	The study was supported by the Research Leadership for Better Pharmacotherapy During Pregnancy and Lactation	Systematic review; Meta-analysis	PubMed/MEDLINE; Embase	not given	1993-2012	21	Mixed	Pregnancy	number of women not given	not given	USA, Canada, France, Israel, Italy, Germany, Netherlands, Spain, Switzerland, UK, Finland, Sweden, Norway	Mixed		Yes				Presented numerically/quantitative	Does not favour intervention	no significant association of FLX and general and cardiac malformation													not given		Comprehensive Meta-analysis Software Version 2	Our present analysis demonstrates that when all studies are synthesized in a meta-analysis, fluoxetine does not appear to increase the overall rates for congenital defects. These results are characterized by very tight 95% confidence intervals, indicating that at worst the theoretical risk of major malformations associated with fluoxetine is 28% (Figure 1). Further, the included cohort studies co…	not given	antidepressant exposed children	Cardiac malformation ; Other malformation	The meta-analysis comparing overall major malformations in cohort studies yielded an odds ratio of 1.12 (95% CI 0.98 to 1.28). The studies were homogeneous (P for heterogeneity 0.109). Fourteen cohort studies reported specifically on cardiac malformations. In this meta-analysis, the summary odds ratio was 1.6 (95% CI 1.31 to 1.95). Two case–control studies examined cardiac mal-formations. The met…	non-medication exposed	general malformation risk: 11,749, cardiac malformation risk: 8099				not FLX exposed, general malformation risk: 4,728,576; cardiac malformation: 3,360,119
Selective serotonin reuptake inhibitors and preeclampsia: A quality assessment and meta-analysis.	Gumusoglu (2022)	This work was supported by the NIH (5T32MH019113-28 to S.B.G.; HD089940, HD000849, RR024980, 3UL1TR002537, P50HD10355601A1 to M.K.S.; 5T32HL007344 to B.M.S.), March of Dimes (#4-FY18-851 to M.K.S.), and the American Heart Association (AHA) (18SCG34350001 and 19IPLOI34760288 to M.K.S.; 22POST30908921 to S.B.G).	Meta-analysis	PubMed/MEDLINE	English	2009-2020	9	Scarce information	Pregnancy		not given	not given	Mixed	SSRI/AD exposure and risk of preeclampsia or gestational hypertension	Yes	Other: Non SSRI exposed; in 6 studies no accounting for depression/anxiety severity	Gestational hypertension; Preeclampsia		Presented numerically/quantitative	Favours intervention	There was a significant association of SSRI exposure and preeclampsia but there was high heterogeneity and potential high risk of confounding. n=7 studies on Preeclampsia and n=2 studies on gestational hypertension		The pooled RR for all nine included studies was 1.43 (95 % CI: 1.15–1.78, P <0.001) and risk ratios ranged from 0.96 to 4.86					Not reported						yes	low	Data were pooled using a random effects model. Generic inverse variance was calculated to determine an adjusted pooled risk ratio for the association between SSRI use in pregnancy and gestational hyper-tension or preeclampsia. A summary estimate of the risk ratio was tabulated manually from adjusted relative risks and odds ratios, which were pooled per the rare disease assumption (Excel, Microsof…	There was a significant association of SSRI exposure and preeclampsia but there was high heterogeneity and potential high risk of confounding.
Exposure to selective noradrenalin reuptake inhibitors during the first trimester of pregnancy and risk of congenital malformations: A meta-analysis of cohort studies.	Lou (2022)	This study was supported by Natural Science Foundation of Zhejiang Province (Grant No. LY20H090012).	Systematic review; Meta-analysis	PubMed/MEDLINE; Embase; Cochrane		2001-2021	8	Mixed	Pregnancy	7659		USA, Canada, UK, Sweden, Norway, Iceland, Denmark, Finland	Mixed	SNRI exposure during the first trimester of pregnancy	Yes	Mixed			Presented numerically/quantitative	Inconsistent	The evidence shows no increased risk of congenital malformations and argues against a substantial cardiac teratogenic effect of SNRIs													Newcastle Ottawa Scale	most studies were considered high-quality; only two were considered low-quality.	random effects model	The evidence shows no increased risk of congenital malformations and argues against a substantial cardiac teratogenic effect of SNRIs.	not given	antidepressant exposed children; maternal PPD exposed children	Cardiac malformation ; Other malformation	The use of SNRIs was not associated with an increased risk of overall congenital malformations when compared with no exposure (rate ratio [RR] = 1.07, 95% confidence interval [CI] = 0.94–1.22; P = 0.31), exposure to SSRIs (RR = 1.12, 95% CI = 0.97–1.31; P = 0.12) and no exposure with clinical indication (RR = 1.04, 95% CI = 0.9–1.2; P = 0.564). A significantly increased risk of cardiac malformati…	non-medication exposed; non-maternal PPD exposed ; non-exposed siblings	a) 7163 SNRI-exposed during the first trimester of pregnancy and 5,627,909 unexposed pregnant women; b) 4703 SNRI-exposed and 92,970 SSRI-exposed pregnant women; c) 4400 SNRI-exposed and 20,179 un-exposed pregnant women with clinical indication;	5627909	20179		92,970 SSRI-exposed
A meta-analysis of selective serotonin reuptake inhibitors (SSRIs) use during prenatal depression and risk of low birth weight and small for gestational age.	Xiaofeng (2018)	This study was supported by a National Natural Science Foundationof China (No. 81371494).	Systematic review; Meta-analysis	PubMed/MEDLINE; Embase; PsycInfo/PsycArticles; Web of Science	English	1996-2013	15	Scarce information	Pregnancy	only given for children	not given	not stated in main text	Mixed	antidepressant exposure in pregnancy																							In conclusion, our results have demonstrated that SSRIs use formaternal depression may increase the risk of SGA in retrospective co-hort studies and that SSRIs use for maternal depression may increasethe risk of LBW. However, when analyzing prospective cohort studies,no association was found between SSRIs use and LBW. It is important tonote that our results must be interpreted with great caution …		antidepressant exposed children	small for gestationale age; low birth weight	The pooled RR value from all studies was 1.45 (95%CI = 1.18−1.76, Z = 3.62,p= 0.00) with a high heterogeneity for the association with SGA and SSRI exposure. The between-study heterogeneity results suggested that the effect ofthe size of each study was statistically significant (I2= 59.4%,p= 0.00) (Fig. 5). The RR value from all studies was 1.38 (95%CI = 1.13–1.69, Z = 3.14,p= 0.00), indicating t…	non-medication exposed	Total sample size 1,977,446
Effectiveness of patient decision aids in women considering psychotropic medication use during pregnancy: a literature review	BROUGHTON (2021)	University of Otago Doctoral Scholarship	Systematic review	PubMed/MEDLINE; Embase; PsycInfo/PsycArticles	English	articles published between 2006 and June 2020	three studies met inclusion criteria and were selected for analysis	Mixed	Preconception	96, 51 and 22	not given	not given	Mixed	patient decision aid instrumemt	Mixed	Mixed		Other: Acceptibility, feasibility, decision making	Presented numerically/quantitative	Inconsistent	Pilot studies, power problem to find statically significant effects	Knowlegde, Depression (EPDS), Anxiety (STAI),	No effect size given	None		Not reported		Yes		82-100% of the women found the PDA useful	no detailed information	82-100% of the women found the PDA useful	not available	ROB2, SUNDAE checklist	Low risk of bias, quality low to moderate	no meta-analysis	No conclusion can be made due to lack of data
Antidepressants for preventing postnatal depression	Molyneaux (2018)	The National Institute for Health Research (NIHR) is the largest single funder of the Cochrane Common Mental Disorders Group	Systematic review	PubMed/MEDLINE; Embase; PsycInfo/PsycArticles; Cochrane; Other: CENTRAL, Trial Registers(ICTRP, ClinicalTrials.gov)	English	2001-2004	2	Mixed	Pregnancy & postpartum	73 total, 26 nortriptylin arm, 14 sertralin arm and 33 placebo arm	21-45 years	USA	Healthcare (inpatients and outpatients)	Antidepressant initiated after delivery	Yes	Placebo	Depressive symptomes	HAMD; Clinical interview	Presented numerically/quantitative	Inconsistent	no significant differences between nortriptylin and placebo group; sertraline more effective than placebo in preventung postnatal depression		Comparison 2: The difference in rates of postnatal depression was 0.43(95%exactCI=−0.01to0.84).The RR was calculated for this review and provided evidence of a trend but was below the cut-off for statistical significance (RR 0.14, 95%CI 0.02 to 1.07,P=0.058).		RR 0.14 (0.02 to 1.07); RR 0.96 (0.36 to 2.59)	Yes	Comparison 1: Nortriptylin v. placebo: One woman assigned to nortriptyline developed mania within the first week, but no other specific adverse events were reported. The only side effect reported more frequently in the nortriptyline than placebo group was constipation (78%among women taking nortriptyline and 22% among women taking placebo ;Fischer's exact test P<0.001). The proportion of women ex…	Yes	number of participants with drawing from each treatment group as an indirect measure of acceptability	1 woman was lost to follow-up from the nortriptyline arm (and 1 women in the nortriptyline arm withdrew after developing mania in the first postpartum week) and 3 withdrew from the placebo arm (owing to side effects, personal reasons and pregnancy). no difference was found between the antidepressant and placebo groups in the number of women withdrawing from the study.	no	no	no	no sensitivity analysis possible, GRADE	we consider the quality of evidence in this review to be very low	No MA	Due to the limitations of the current evidence base, such as the low statistical power of the included studies, it is not possible to draw any clear conclusions about the effectiveness of antidepressants for the prevention of postnatal depression
Mirtazapine in pregnancy and lactation - A systematic review	Smit (2016)	No funding or sponsoring has been provided during any part of this research.	Systematic review	PubMed/MEDLINE; CINAHL; Embase; PsycInfo/PsycArticles; Other: The pharmaceutical company, Merck Sharp & Dome, marketing mirtazapine, was contacted for additional information.	English	2001-2014	31	Mixed	Pregnancy & postpartum	380			Mixed	Mirtazapine in pregnancy and lactation	Mixed	Mixed			Other:	Other: Although studies have been limited in number of cases,neither an increased risk nor an association with any specificmalformation has been found. The data published so farhave insufficient power to exclude an increase in risk ofcongenital malformations; especially an increased incidenceof rare malformations cannot be excluded based on thisnumber of cases	Pregnancy Outcome: In summary, three papers (n=266) reported an increased risk for preterm birth or shorter duration of pregnancy after mirtazapine exposure (Lennestal and Kallen, 2007;Manakova and Hubickova, 2011;Djulus et al., 2006aand2006b) One paper showed a significantly increased chance of preterm birth for antidepressants including mirtazapine(Einarson et al., 2010). However, another study…													not reported	not reported	no MA	Mirtazapine seems to be safe in pregnancy, especially regarding incidence of congenital malformations. There are not enough data available to come to a conclusion on the safety of mirtazapine during lactation	From birth to up to 1 year	antidepressant exposed children; maternal PPD exposed children	Behavioral abnormalities; Motor development abnormalities ; asphyxia; Neonatal adaption syndrome/neonatal abstinence syndrom; Persistent Pulmonary Hypertension; Other malformation ; Other: hyperbilirubinaemia, gastro-oesophageal reflux, respiratory problems, hypothermia, neonatal death, hypoglycaemia	In summary, in a total of 334 cases exposed to mirtazapine during pregnancy, no increase in the incidence of major malformations in comparison to other antidepressants or non-teratogenic medication has been described. A total of nine malformations have been reported. a cohort study (n=154) showed a nearly significant risk of respiratory problems and hypoglycaemia associated to SNRI/NRI exposure, …	non-medication exposed; non-maternal PPD exposed	380
Antidepressant Use During Pregnancy and the Potential Risks of Motor Outcomes and Intellectual Disabilities in Offspring: A Systematic Review	Al-Fadel (2021)	Not applicable	Systematic review	PubMed/MEDLINE; Embase; Cochrane; Other: Google Scholar	English	2003-2020	14	Mixed	Pregnancy			USA, Canada, Finland, The Netherlands, Australia, Sweden	Mixed	Antidepressants in pregnancy	Yes	Mixed			Presented numerically/quantitative	Inconsistent								Not reported						Risk of Bias in Non‑Randomized Studies (ROBINS‑I) tool			The studies reviewed were inconclusive in their findings concerning the motor and cognitive neurodevelopmental effects of in utero antidepressant exposure. Furthermore, several methodological limitations, such as confounding by indication and a lack of adjustment for potential confound‑ers, existed in the reviewed studies. Therefore, future studies should use a more robust methodology to help cli…	From birth to 14 years	antidepressant exposed children; maternal PPD exposed children	Intellectual disability; Motor development abnormalities	Intellectual disability: RR 1.33; 95% CI 0.90–1.98). Wechsler Preschool and Primary Scale of Intelligence (IQ score) between children exposed to antidepressants and unexposed children of healthy mothers (mean IQ score ± SD = 115 ± 14 vs. 115 ± 8; p = 0.92). Motor outcomes as diagnosis: HR 1.18, 95% CI: 0.81-1.72. Bayley Scales of Infant Development: fine motor function performance in offspring of…	non-medication exposed; non-maternal PPD exposed	15854	31904	9550
Antidepressant treatment for postnatal depression	Brown (2021)	The National Institute for Health Research (NIHR) is the largest single funder of the CCMD Group	Systematic review; Meta-analysis	PubMed/MEDLINE; Embase; PsycInfo/PsycArticles; Other: Clinical.trials.gov, WHO international clinical trials registry platform, Cochrane Common Mental Disorders Controlled Trials Register (CCMDCTR)	all languages	1997-2019	11 in qualitative synthesis and 4 in the meta-analysis	Mixed	Postpartum	Comparison1:antidepressants versus placebo: 482 women (6 studies) qualitative, and N=205 in quantitative analysis. comparison 2: antidepressants vs. TAU: one study, 245 women; Comparison 3: antidepressants vs. psychological interventions: 265 women (three studies): N=49 in quantitative analysis. Comparison 4: antidepressants vs. psychosocial interventions; one study, 254 women Comparison 5: antid…	25-35	Australia, UK, USA, Israel, Iran, Zimbabwe	Mixed	Antidepressant medication alone or in combination with another antidepressant or treatment, initiated after childbirth and within 12 months postpartum	Yes	Mixed	Depressive symptomes	EPDS; BDI-II; HAMD; Other: Clinical Global Impressions-Severity (CGI-S), MADRS, IDS-SR, IDAS-GD, MHI	Presented numerically/quantitative	Favours intervention	SSRI might be beneficial compared to placebo. insufficient evidence for other comparisons.	Severity of depression, Parenting-related outcome	Comparison 1: Meta-analysis showed that there may be a benefit of SSRIs over placebo in response (55%versus43%;pooled risk ratio(RR)1.27,95%confidence interval (CI) 0.97to1.66); remission (42% versus 27%;RR 1.54, 95%CI0.99 to 2.41); and reduced depressive symptoms standardised mean Difference (SMD)−0.30, 95%CI −0.55 to−0.05; 4studies, 251women), at 5 to 12 weeks follow-up. Comparison 2: seondary …	limited data but no adverse effects mentioned		Yes	Comparison 1: no significant diferences between placebo and antidepressant treatment (decreased appetite, diarrhoea, dizziniess, dry mouth, headache, nausea, somnolence, drowsiness); suspectedly independent fom medication: hypomanic switches; one case of psychosis; suicideal ideation, suicide attempt, hospitalisations Comparison 2, 4: no adverse effects Comparison 3: insufficient information on a…	Yes	Drop-out, treatment compliance.	There was no evidence of a difference between acceptability of SSRI and placebo (27% versus 27%; RR 1.10, 95% CI 0.74 to 1.64; 4 studies; 233 women)	no	no	no	Cochrane 'Risk of bias' tool	low	random-effects meta-analyses	There remains limited evidence regarding the effectiveness and safety of antidepressants in the management of postnatal depression, particularly for those with more severe depression. We found low-certainty evidence that SSRI antidepressants may be more effective in treating postnatal depression than placebo as measured by response and remission rates. However, the low certainty of the evidence s…	not available
The Relationship Between Maternal Antidepressants and Neonatal Hypoglycemia: A Systematic Review	Uguz (2021)	No funding	Systematic review	PubMed/MEDLINE; PsycInfo/PsycArticles; Web of Science	English	2002-2020	10	Scarce information	Pregnancy	Only number of children given	not given	Sweden and other countries not given	Mixed	antidepressant exposure in pregnancy					Presented numerically/quantitative	Favours intervention	Hints for association of neonatal hypoglycemia with antidepressant exposure, but study quality low. None of the available studies included any adjusted analyses for maternal psychiatric disorders such as depression and anxiety dis-orders.																In conclusion, the current systematic review suggests that pregnant women who receive antidepressant treatment have a greater likeli-hood of their infants developing neonatal hypoglycemia compared to pregnant women who do not use these medications. However, the study results should be evaluated with caution owing to the reported methodological limitations and small sample sizes in prospective com…	not given	antidepressant exposed children; maternal PPD exposed children	Other: hypoglycemia	When compared to controls, the reported OR/RR was 1.33-1.73 for any antidepressant, 1.30-1.35 for SSRI, 1.42-2.11 for SNRI and 2.07 for TCAs.The OR/RR reached statistical significance in all of the studies except Shah.	non-medication exposed	41559
Long-Term Effects of Intrauterine Exposure to Antidepressants on Physical, Neurodevelopmental, and Psychiatric Outcomes: A Systematic Review	Rommel (2020)	Dr Munk-Olsen is supported by the Lundbeck Foundation (iPSYCH), grant number, R155-2012-11280; and Fabrikant Vilhelm Pedersen og Hustrus Mindelegat. Dr Liu is supported by the Danish Council for Independent Research (DFF-5053-00156B)	Systematic review	PubMed/MEDLINE; Embase; Web of Science; Cochrane; Other: Ovid, Google Scholar	English	2006-2018	34	Scarce information	Pregnancy	for the mothers not given	not given	Canada , Finland, USA, Australia, Denmark, Norway, HongKong, Sweden	Not relevant	in utero antidepressant exposure	Mixed					Other:	there is an association of a wide range of neurodevelopmental and mental disorders with prenatal antidepressant exposure in the children, however, this seems mostly driven by the disorder of the mothers.							Not reported					Not reported	Quality Assessment Tool for Observational Cohort and Cross-Sectional Studies (National Institutes of Health).	The quality of evidence was summarized for all outcomes reported in 5 or more studies. According to GRADE criteria, the overall quality of evidence was considered low for ASD and ADHD and very low for cognition, behavior, IQ, and motor development.	narrative synthesis	Our comprehensive systematic review of the literature revealed statistically significant associations between in utero exposure to antidepressants and a wide range of physical, neurodevelopmental, and psychiatric outcomes. However, rather than reflecting a causal relationship, most of these associations seem to be driven by the underlying maternal disorder. After limiting confounding by indicatio…	4-19 yrs was anlysed (studies included give data 0-19 yrs)	antidepressant exposed children; maternal PPD exposed children	ADHD; Autism spectrum disorder; Intellectual disability; Behavioral abnormalities; Motor development abnormalities ; Language development delay ; Depression ; Anxiety; Other mental disorder; Other: Cognition	1. None of the studies found a significant association between prental exposure to AD and cognitive performance (n=5) 2. Internalazing and externalizing behavior: A positive association between antidepressant exposure and externalizing behavior was reported in 3 studies, including a total of 197 individuals prenatally exposed to SRIs and 5,645 unexposed individuals. One study, including 44 indivi…	non-medication exposed; non-maternal PPD exposed ; non-exposed siblings	66939	2585939	22732	45	Prior use of AD in mothers: 38,777
Efficacy and Safety of Shuganjieyu Capsule Alone or in Combination with Other Antidepressants in the Treatment of Postpartum Depression: A Meta-Analysis	Wang (2022)	This study was supported by the National Natural Science Foundation of China (81701888), Science and Technology Program of Sichuan (2019YFS0239), and Health and Family Planning Commission Foundation of Sichuan Province(17PJ262)	Systematic review; Meta-analysis	PubMed/MEDLINE; Embase; Other: Chinese medical databases:CNKI, CBM, Wan-Fang, and VIP	not given	2012-2020	16	PPD diagnosis	Postpartum	707 Shuganjieyu Capsule Alone or in Combination with Other Antidepressant vs. 702 sertraline/Citalopram/paroxetine/fluoxetine	25.3-32.26 +/- SD		Unknown	Shuganjieyu Capsule Alone or in Combination with Other Antidepressant vs. sertraline/Citalopram/paroxetine/fluoxetine	Yes	Active comparator	Depressive symptomes	HAMD	Presented numerically/quantitative	Inconsistent	The comparison on HAMD reduction at 8-, 6-, and 4-weeks, with single Shuganjieyu capsule versus regular antidepressant, was significantly higher, the response rates were comparable for the two groups, and the adverse event rate of the Shuganjieyu group was significantly lower. In comparison of combination of Shuganjieyu capsule with regular antidepressant versus regular antidepressant alone, the …		Intervention versus any antidepressant, OR for response rate: 1.51 (95% CI: 0.87-2.63); Intervention + antidepressant versus antidepressant alone, OR for response rate: 4.00 (95% CI: 2.72-5.28);			Yes	Adverse event rate in patients receiving Shuganjieyu capsule alone versus regular antidepressant (ciralorpam, paroxetin, fluoxetin): OR 0.22 [95% CI 015,0.32], p<0.00001 The comparison of adverse event rate among patients receiving Shuganjieyu versus citalopram included 4 studies, with 210 participants in the experimental group and 210 participants in the control group. The rates of dizziness, in…	Not reported						Cochrane risk-of-bias tool	The heterogeneity between studies in most comparisons was not significant, except in the analysis of 4-week and 1-week HAMD reduction. The regular antidepressant compared was a source of the heterogeneity. The heterogeneity may result from the different antidepressant effect of different kinds of antidepressants.	If the heterogeneity was not significant (p>0.1,I2<50%), fixed effect model was used; if the heterogeneity was significant (p<0.1,I2>50%), the random effect model was applied.	Compared with regular antidepressants, single Shuganjieyu capsule has similar efficacy and better safety profile; when Shuganjieyu capsule is combined with regular antidepressants, the efficacy is improved significantly without increasing adverse events. Therefore, Shuganjieyu capsule was effective and safe for postpartum, making it worth further investigation and popularization.
Brexanolone for postpartum depression: A meta-analysis of randomized controlled studies	Zheng (2019)	The study was supported by the University of Macau (SRG2014-00019-FHS; MYRG2015-00230-FHS; MYRG2016-00005-FHS), theAffiliated Brain Hospital of Guangzhou Medical University(2016YFC0906302; 2014Y2-00105; 2015BAI13B02), and Science andTechnology Department of Guangdong Province major science andtechnology (2016B010108003). The University of Macau and theAffiliated Brain Hospital of Guangzhou Medica…	Meta-analysis	PubMed/MEDLINE; Embase; PsycInfo/PsycArticles; Cochrane; Other: WanFang, Chinese Journal Net	Chinese and English	2017-2018	2	PPD diagnosis	Postpartum	156	18-45	USA	Healthcare (inpatients and outpatients)	Brexanolone injection/Infusion	Yes	Placebo	Depressive symptomes	HAMD	Presented numerically/quantitative	Favours intervention	Compared with placebo, brexanolone infusion produced sig-nificantly better response that started at 24 h (brexanolone infu-sion = 52.9% vs. placebo = 39.3%; RR = 1.34, 95%CI1.03–1.73,P= 0.03; NNT = 7; heterogeneity:τ2= 0.00, I2= 3%,Q= 3.11,P= 0.38), peaked at 36 h (brexanolone infusion = 65% vs.placebo = 44.7%; RR = 1.50, 95% CI 1.06–2.13,P= 0.02; NNT = 4;heterogeneity:τ2= 0.07, I2= 57%,Q= 6.92,P…	change of depressive symptoms and discontinuation rates		not measured	Brexanolone injection/infusion led to significantly higher rate ofdiscontinuation due to any reason (3 RCTs, brexanolone infu-sion = 17.3% vs. placebo = 6.4%; RR = 2.68, 95%CI: 1.35–5.32,P= 0.005; NNH = 11; heterogeneity:τ2= 0.00, I2= 0%,Q= 0.12,P= 0.94) (Fig. 2). Discontinuation due to intolerability (brexanoloneinfusion = 2.1% vs. placebo = 1.3%; RR = 1.31, 95%CI 0.24–7.24,P= 0.75; NNH = non-si…	Yes	Meta-analysis of ADRs were not significantly differentbetween brexanolone and placebo (P= 0.12 to 0.98). No death or otherunexpected ADRs were reported. Reported ADRs: Rash, fatigue, Dissziness, Dry mouth, abnomral dreams, headache, infusion site pain, somnolence, abdominal pain, anxiety, dizsiness postural, hot flush, infustion sute extrasation, localised oedema, pain in extremity, pyrexia, seda…	Not reported						GRADE, Publication bias not perfomed	low to high for 50 outcomes	random effects model	In conclusion, brexanolone injection/infusion appears to be effica-cious and safe for women with moderate to severe PPD based on limitedRCT data. Larger sample sizes, multi-centre design, longer follow-upperiod and double-blind assessment should be adopted in future RCTs of brexanolone to examine its effectiveness, tolerability, and safety.
Serotonin reuptake inhibitors and breastfeeding: a systematic review	Orsolini (2015)	No funding source reported	Systematic review	PubMed/MEDLINE; Other: Google Scholar	not given	1989-2013	Fourteen studies were selected for citalopram (CIT)(7 case reports and 7 prospective studies) for a total of 112 neonates exposed to CIT during breastfeeding; 8 for escitalopram (ESC) (5 case reports and 3 pro-spective studies) for a total of 37 infants exposed; 21studies for fluoxetine (FLX) (14 prospective studies,1 retrospective study, 5 case reports and 1 open trial) with 280 cases; 11 for fl…	Scarce information	Postpartum	see above	not given	not given	Mixed	SSRI and SNRI exposure during breastfeeding	No				Presented qualitatively	Inconsistent								Not reported						not reported	not reported	ony SR	From the data of the studies analysed, it could besuggested that when the use of SRIs is clearly indi-cated in a nursing woman, the drugs that should be pre-ferred asfirst line choice are paroxetine and sertraline,because of their best safety profiles as reported inexposed infants. Thesefindings are in line with the recommendations of the most authoritative guidelinessuch as ACOG (2008), Medicati…		antidepressant exposed children	Other: any adverse event in breastfed children	qualitative review. Citalopram: In 6 out of 112cases, the literature reports neonatal adverse events (uneasy sleep, colic, deceased feeding, irratbility/restlessness, sleep disorders,hypotonia, hypertonia and irregular breathing, transient neurodevelopmental delay). Escitalopram: eight studies including 37 neonates breastfed andexposed to ESC and its metabolite desmethyl-escitalopram (DESC). Only…		see above				No control sample
Associations Between Maternal Depression, Antidepressant Use During Pregnancy, and Adverse Pregnancy Outcomes An Individual Participant Data Meta-analysis	Vlenterie (2021)	Hanan El Marroun disclosed that she received a NARSAD Young InvestigatorGrant 27853 from the Brain & Behavior Research Foundation. Money was paidto her institution under grant agreement 733206 (LifeCycle) from the EuropeanUnion’s Horizon 2020 Research and Innovation Program and from ErasmusUniversity Rotterdam Fellowship 2014. They also disclosed receiving fundingfrom Stichting Volksbond Rotterda…	Systematic review; Meta-analysis	PubMed/MEDLINE; Embase; PsycInfo/PsycArticles; Other: ClinicalTrials.gov	all languages	not given	27	Mixed	Pregnancy	Of the 375,269 pregnant women with data avail-able on mental health in the depression cohort, 28,395(7.6%) women had depressive symptoms or a clinical diagnosis of depression. Of the 118,097 women with data available on antidepressant use, 2,624 (2.2%) women reported antidepressant use during preg-nancy. Among the restricted depression cohort ofpregnant women not using antidepressants (n=599,459)…	not given	not given	Mixed	antidepressant exposure	Yes	Mixed			Presented numerically/quantitative	Other: several outcomes were evaluated.														not reported	not reported	One-stage random-effects logistic regression analyseswere performed for the depression and antidepressantuse cohorts to estimate odds ratios (ORs) with 95% CIs.Clustering of participants within studies was preservedand presence of clinical and statistical heterogeneityamong studies was taken into account. Adjusted oddsratios (aORs) were estimated from multivariable modelsinitially including all r…	From the results of this individual participant datameta-analysis, we venture to conclude that a clinicaldiagnosis of depression during pregnancy should notbe left untreated. Most risks observed were still seenwhen the analyses were restricted to women withoutantidepressant use, ruling out the possibility that theseassociations were driven by pharmacologic treatment alone. Although other treatmen…	not given	antidepressant exposed children; maternal PPD exposed children	Preterm birth ; small for gestationale age; low birth weight ; low APGAR score	Having depressive symptoms during pregnancy(aOR 1.2, 95% CI 1.1–1.4) or a clinical diagnosis of depression (aOR 1.6, 95% CI 1.2–2.1) were both associated with preterm birth in the depression cohort. When restricting the analyses to women without antidepressant use, the aOR for a clinical diagnosis of depression increased to 2.2 (95% CI 1.7–3.0). A similar OR was observed for low birth weight in t…	non-medication exposed; non-maternal PPD exposed	see above, singleton birth, so the number of the children equals the number of the women.	see above, singleton birth, so the number of the children equals the number of the women.	see above, singleton birth, so the number of the children equals the number of the women.
Sertraline use in the first trimester and risk of congenital anomalies: a systemic review and meta-analysis of cohort studies	Shen (2017)	This study was supported by grants from the China NationalHealth and Family Planning Commission (No. 201402006 toCai-Xia Liu), the funding of the Obstetric Diseases TranslationalMedicine Research Center Project of Liaoning Province(No.2014225007 to Cai-Xia Liu), the Natural Science Foundationof China (No. 81402130 for Da Li and No. 81602918 for Qi-JunWu), the Doctoral Start-up Foundation of Liaon…	Systematic review; Meta-analysis	PubMed/MEDLINE; Web of Science	English	2007-2015	12	Scarce information	Pregnancy		not given	Europe, USA, Autralia, Israel	Mixed	Sertralin exposure in pregnancy					Presented numerically/quantitative	Inconsistent	Significant increase of cardiac, but not other malformation. However, control group seem mostly unexposed, non-depressed women.		After sum-marizing all of the studies, pregnant women exposed to sertraline in the first trimester had a statistically significantincreased risk of cardiovascular-related malformations occur-ring in their infants (OR = 1.36, 95% CI = 1.06–1.74;) .Moderate heterogeneity was noted (I2=64.4%,P=0.01).Pub-lication bias was not detected by Egger’stests(P=0.421),Begg’stests(P= 0.631) and visual inspecti…											Newcastle–Ottawa Scale.	not reported	random effect models	In conclusion, in this original and comprehensive meta-analysis, we found that pregnant women who were exposedto sertraline during thefirst trimester of pregnancy had an in-creased risk of cardiovascular-related malformations as well asASDs and/or VSDs in infants. Further investigations arewarranted to provide more detailed results of the associationbetween sertraline use and other congenital ano…	not given	antidepressant exposed children	Cardiac malformation ; Other malformation	see above	non-medication exposed	total sample size: 6, 332, 879
Selective serotonin reuptake inhibitor use during early pregnancy and congenital malformations: a systematic review and meta-analysis of cohort studies of more than 9 million births	Gao (2018)	This study was funded by National Key R&D Program of China (no. 2017YFC0907400 to Y-HZ); the Science and Technology Project of Liaoning Province (no. 2013225079 to Y-HZ); the Natural Science Foundation of China (no. 81602918 to Qi-Jun Wu), the Doctoral Start-up Foundation of Liaoning Province (no. 201501007 to Qi-Jun Wu), the Younger research fund of Shengjing Hospital (grant 2014sj09 to Qi-Jun W…	Systematic review; Meta-analysis	PubMed/MEDLINE; Embase; Web of Science; Cochrane		1996-2017	29	Mixed	Pregnancy			North America (USA and Canada), Japan, UK, Wales, Norway, Funen, Denmark, Finland, Iceland, Norway, Sweden, Australia, Israel, Italy, Germany (Other regions), France	Mixed	Any exposure to SSRIs or individual SSRIs (citalopram, fluoxetine, paroxetine, sertraline, escitalopram, or fluvoxamine) during the first trimester	Yes	Mixed			Presented numerically/quantitative	Inconsistent	The accumulated evidence suggests a generally small risk of congenital malformations and argues against a substantial teratogenic effect of SSRIs. Caution is advisable in making decisions about whether to continue or stopping treatment with SSRIs during pregnancy													Newcastle-Ottawa scale	23 studies were low risk and 6 were high risk for bias. All studies achieved a total score of 4 to 9 (median = 8)	DerSimonian and Laird random-effects model	The accumulated evidence suggests a generally small risk of congenital malformations and argues against a substantial teratogenic effect of SSRIs. Caution is advisable in making decisions about whether to continue or stopping treatment with SSRIs during pregnancy. Stopping treatment in mothers with major depression could be more harmful for the infant than continuing use of SSRIs.		antidepressant exposed children; maternal PPD exposed children	Cardiac malformation ; Other malformation	A) Major malformations: - SSRIs versus women in the general population: RR: 1.11 (95% CI 1.03 to 1.19). - No significantly increased risk was observed when restricted to women with a psychiatric diagnosis (RR 1.04, 95% CI 0.95 to 1.13). B) Cardiac malformations - SSRIs versus women in the general population: 1.24 (95% CI 1.11 to 1.37); increased risk in septal defects (RR 1.38, 95% CI 1.00 to 1.9…	non-medication exposed; non-maternal PPD exposed	59894	7926215	1916076
Comparative effects of antidepressant medications and untreated major depression on pregnancy outcomes: a systematic review	Mitchell (2018)	None	Systematic review	PubMed/MEDLINE; CINAHL; PsycInfo/PsycArticles	English	2006-2016	11	Mixed	Pregnancy	medicated n=39381, depressed group n=21245	not given	Netherland, Sweden, Denmark, Canada, Turkey, USA,	Mixed		Yes				Presented qualitatively	Inconsistent	The review found no consistent dif-ferences in risk level for birth weight outcomes, spontaneousabortion, or preterm birth, and most studies indicated statisti-cally significant but very small differences in average lengthof gestation.							Not reported						Newcastle-Ottawa Scale	no MA	no MA	The review found no consistent dif-ferences in risk level for birth weight outcomes, spontaneousabortion, or preterm birth, and most studies indicated statisti-cally significant but very small differences in average lengthof gestation. While further comparative research is needed,this systematic review suggests that concerns about these birthoutcomes do not present a strong reason to discontinue …	not given	antidepressant exposed children; maternal PPD exposed children	Preterm birth ; small for gestationale age; low birth weight ; Other: average birth weight findings	Nine of the included studies assessed length of gestation orrate of preterm birth. Six of seven studies thatmeasured average gestational length (El Marroun et al.2012;Hannerfors et al.2015; Oberlander et al.2006; Salisbury et al.2011; Suri et al.2007; Viktorin et al.2016) found shorteraverage lengths of gestation associated with antidepressantmedications while one (Sahingoz et al.2014) found no s…	non-medication exposed	see above
Benzodiazepine Use During Pregnancy Alone or in Combination With an Antidepressant and Congenital Malformations: Systematic Review and Meta-Analysis	Grigoriadis (2019)	Dr Grigoriadis has received personal fees from UpToDate, Eli Lilly, Psychotherapy Essentials to Go, and Compendium of Pharmaceuticals and Specialties over the last year, outside the submitted work, and Dr Vigod has received personal fees from UpToDate outside the submitted work; there are no other relationships or activities that could appear to have influenced the submitted work. Drs Graves,Peer…	Systematic review; Meta-analysis	PubMed/MEDLINE; CINAHL; Embase; PsycInfo/PsycArticles; Cochrane; Other: MEDLINE In-Process & Other Non-Indexed Citations	English	2008-2014	3 for the co-exposure antidepressant-benzodiazepine (in total there were 8 for benzodiazepines)	Mixed	Pregnancy		15-45	Canada, Sweden, UK	Mixed	Benzodiazepine and antidepressants in first trimester	Yes	Other: No exposure in first trimester				Other:	There was a significant pooled association between concurrent benzodiazepine and antidepressant use in pregnancy and the risk of major malformations.							Other:						Systematic Assessment of Quality in Observational Research (SAQOR), and the Newcastle-Ottawa Scale	Six of the 8 studies that provided data on congenital malformations were above quality threshold, and 3 of the 4 studies with data on cardiac malformations were above quality threshold	Random effects models were calculated using the DerSimonian and Laird method.	There may be an increased risk of congenital malformations when benzodiazepines are used in conjunction with antidepressants, suggesting that caution with this combination is warranted.		antidepressant exposed children; maternal PPD exposed children	Cardiac malformation ; Other malformation	Concurrent use of benzodiazepines with antidepressant in the first trimester was associated with a significantly increased risk f of congenital malformations (OR=1.40, 95% CI: 1.09-1.80) compared to no use	non-medication exposed		2033020
Maternal use of antidepressants during pregnancy and risks for adverse perinatal outcomes: a meta-analysis	Xing (2020)	The research was supported by the Major Research and Development Project in Hunan Province (2018SK2062) and the Fundamental Research Funds for the Central Universities of Central South University (2020zzts797).	Systematic review; Meta-analysis	PubMed/MEDLINE; Embase; Web of Science; Other: authors manually searched the reference lists of identified articles to identify any related studies omitted in the initial search.	English	1993-2018	54	Mixed	Pregnancy		not given	European and non-European countries	Mixed	Antidepressant exposure in pregnancy	Yes	Mixed	Miscarriage		Presented numerically/quantitative	Inconsistent								Not reported						Newcastle-Ottawa Scale (NOS)	The quality of those studies was generally good, as all studies received 6 to 8 stars.	random-effects model	Compared with children whose mothers did not receive antidepressants during pregnancy, children whose mothers received antidepressants during pregnancy had increased risks of adverse perinatal outcomes.		antidepressant exposed children; maternal PPD exposed children	Preterm birth ; small for gestationale age; low birth weight ; large for gestational age; seizures; stillbirth ; Feeding problems; low APGAR score; Other: Spontaneous abortion, respiratory distress, NICU admission,	1. Risk estimates when compared with children born by depressed but untreated pregnant women: compared with children born by depressed but untreated pregnant women, children whose mothers received antidepressants during pregnancy had increased risks of PTB (RR = 1.62, 95% CI: 1.37, 1.93; n = 10), LBW (RR = 1.37, 95% CI: 1.04, 1.80; n =6), and NICU admissions (RR = 1.60, 95% CI: 1.38, 1.85; n = 4)…	non-medication exposed; non-maternal PPD exposed	233452	10810060	797852
Prenatal exposure to selective serotonin reuptake inhibitors and serotonin norepinephrine reuptake inhibitors and risk for persistent pulmonary hypertension of the newborn: a systematic review, meta-analysis, and network meta-analysis	Masarwa (2019)	The authors report no conflict of interest	Systematic review; Meta-analysis	PubMed/MEDLINE; Embase; Cochrane	not stated	2006-2017	11	Scarce information	Pregnancy	156978			Mixed	SSRIs or SNRIs during pregnancy	Yes	Placebo			Presented numerically/quantitative		SSRI or SNRI exposure during pregnancy (any trimester) was significantly associated with an increased risk for PPHN, with high heterogeneity (OR, 1.82; 95% CI, 1.31-2.54). Adjusted meta-analysis (of adjusted ORs for 8 studies) demonstrated a >2-fold risk (adjusted OR, 2.42; 95% CI, 1.68- 3.48). Sertraline was found to have a statistically significant decreased risk for PPHN compared to fluoxetine…													Newcastle-Ottawa scale (NOS)	Eight studies reached a NOS score of 7 and 3 studies reached NOS scores of 8, 3 and 6, respectively.	Random effects meta-analysis	Exposure to selective serotonin reuptake inhibitors or serotonin norepinephrine reuptake inhibitors during pregnancy is associated with an increased risk for persistent pulmonary hypertension of the newborn. According to our findings, sertraline ranked as most likely to have the lowest risk for persistent pulmonary hypertension of the newborn compared to other selective serotonin reuptake inhibit…		antidepressant exposed children	Persistent Pulmonary Hypertension	SSRI or SNRI exposure during pregnancy (any trimester) was significantly associated with an increased risk for PPHN, with high heterogeneity (OR, 1.82; 95% CI, 1.31-2.54). Adjusted meta-analysis (of adjusted ORs for 8 studies) demonstrated a >2-fold risk (adjusted OR, 2.42; 95% CI, 1.68- 3.48). Sertraline was found to have a statistically significant decreased risk for PPHN compared to fluoxetine…	non-medication exposed	156978	6923872
Gestational exposure to antidepressants and risk of seizure in offspring: A systematic review and meta-analysis	Leung (2021)	This study is supported by the CW Maplethorpe Fellowship.	Systematic review; Meta-analysis	PubMed/MEDLINE; Embase; PsycInfo/PsycArticles	English	2000-2020	16 studies in systematic review, 13 studies in meta-analysis	Scarce information	Pregnancy	numbers only for children	not given	Canada, USA, Israel, Italy, Sweden, Australia, Denmark	Mixed	antidepressant exposure					Presented numerically/quantitative	Favours intervention	Higher risk of seizures after exposure to antidepressanst													Newcastle-Ottawa Scale (NOS) was adopted	Some of the common limitations for case-control and cohort studies, such as inadequate follow- up period, representativeness of the sample, ascertainment of exposure, potential different characteristics of exposed and unexposed groups, imprecise measurements and adjustments of known con-founders leading to residual confounding, and even unknown unaddressed confounders can be assessed by the NOS. …	DerSimonian and Laird’s random-effects model	There is an increased risk of seizure in neonates and children of mothers treated with antidepressants during pregnancy. However, the exact causality relationship is yet to be confirmed. Plausible biological explanations include the direct actions on the foetal brain, indirect actions through placental function disturbance, as well as the abrupt withdrawal effects of antidepressants in newborns. …	0-1 year	antidepressant exposed children; maternal PPD exposed children	seizures	RR for neonatal convulsion: 2.29, 95% CI: 1.77-2.97; RR for convulsion outside the neonatal period: 1.27, 95% CI: 1.51-3.06. RR for early antidepressant exposure in pregnancy: 1.43, 95% CI: 1.08-1.88; RR for antidepressant late exposure: 2.40, 95% CI: 1.45-3.97. RR for SSRI: 2.47, 95% CI: 1.37-4.44; RR for TCA exposure: 3.22, 95% CI: 1.36-7.67	non-medication exposed; non-maternal PPD exposed	38979				1611685 (mixed unexposed controls, some with maternal PPD and some without)
Antidepressant Use in Depressed Women During Pregnancy and the Risk of Preterm Birth: A Systematic Review and Meta-Analysis of 23 Cohort Studies	Chang (2020)	This work was supported by National Key R&D Program of China(No. 2017YFC0907403 to Y-HZ); Liaoning Revitalization TalentsProgram (No. XLYC1802095 to Y-HZ); Key R&D Program ofLiaoning Province (No. 2019JH8/10300005 to Y-HZ); the Scienceand Technology Project of Liaoning Province (No. 2019JH6/10400002 to Y-HZ); Young Talents of Education Ministry ofLiaoning Province (No. QN2019011 to HS	Systematic review; Meta-analysis	PubMed/MEDLINE; Embase; PsycInfo/PsycArticles	English	2004-2019	23	Scarce information	Pregnancy	only sample size for children given	not given	UK, Finland, USA, Canada, Turkey, Norway, Denmark, Sweden, Australia, Netherlands	Mixed	Antidepressant use in pregnancy	Yes	Mixed			Presented numerically/quantitative	Inconsistent	High heterogeneity of included studies; see below																The results of this meta-analysis highlights the associationbetween maternal use of antidepressant during pregnancy andthe risk of PTB. Health care providers and pregnant women mustweigh the risk-benefit potential of these drugs when makingdecisions about whether to treat with antidepressantduring pregnancy	not given	antidepressant exposed children; maternal PPD exposed children	Preterm birth	adjusted RR was 1.35 for risk of preterm with AD use in general population; adjusted RR was 1.58 for risk of preterm with AD use in pregnant women with depression; adjusted RR was 1.25 for risk of preterm associated with SSRI use in general population and RR 1.46 in depressed pregnant women.	non-medication exposed; non-maternal PPD exposed	1,100,085 (exposed to all antidepressants); thereof 35,983 were born preterm	not given	not given	Not available
Fluoxetine and congenital malformations: a systematic review and meta-analysis of cohort studies	Gao (2017)	This work was supported by the China National Health and Family Planning Commission (No. 201402006 to C-XL); the funding of the Obstetric Diseases Translational Medicine Research Center Project of Liaoning Province (No.2014225007to C-XL); the Doctoral Start-up Foundation of Liaoning Province(No.201501007 to Q-JW); and the Science and Technology Project of Liaoning Province (No.2013225079 to Y-HZ)	Systematic review; Meta-analysis	PubMed/MEDLINE; Web of Science; Other: additional studies identified through manual check of literature	English	1993-2015	16	Mixed	Pregnancy			Denmark, Finland, Iceland, Norway and Sweden; UK, USA; Australia; Israel; Canada; Germany;	Mixed	Fluoxetine in first trimester	Yes	Other: pregnant women who were not exposed to any antidepressants and/or teratogens			Presented numerically/quantitative		Twelve cohort studies examined an association betweenfluoxetine use during thefirst trimester and majormalformations (Figure 2). Pregnant women who usedfluoxetine during thefirst trimester had a statisticallysignificant increased risk of major malformations in infants(RR = 1.18, 95% CI = 1.08–1.29), with low heterogeneity(P= 0.61,I2= 0). There was no indication of publication bias(Begg’sP= 0.73, …													Newcastle-Ottawa Scale (NOS) for cohort studies	The median NOS score was 7 (range 5–9). Six studies were scored below 7, and ten studies were scored 7 or greater. More than half of the studies had adjusted for potentially important confounders (i.e., age, smoking or alcohol consumption).	Random-effects model, sensitivity analyses and meta-regression	The results of this meta-analysis indicate that maternal fluoxetine use is associated with increased risk of major malformations and, particularly cardiovascular malformations in infants. However, we did not detect any significant effects of fluoxetine on other system-specific malformations.	newborn	antidepressant exposed children	Cardiac malformation ; Other malformation	Pregnant women who used fluoxetine during the first trimester had a statistically significant increased risk of major malformations in infants (RR = 1.18, 95% CI = 1.08–1.29), with low heterogeneity. Pregnant women who were exposed to fluoxetine during the first trimester had a statistically significant increased risk of cardiovascular malformations in infants (RR = 1.36, 95% CI = 1.17–1.59), wit…	non-medication exposed
A Systematic Review and Meta-Analysis Considering the Risk for Congenital Heart Defects of Antidepressant Classes and Individual Antidepressants	De Vries (2021)	No funding was received for this work	Systematic review; Meta-analysis	PubMed/MEDLINE; Embase	English	1998-2020	20	Mixed	Pregnancy			USA, Northern Ireland, Norway, Wales, Denmark, Sweden, Iceland, Canada, UK, The Netherlands, Australia, Israel, Germany,	Mixed	Maternal use of any antidepressant during the first trimester of pregnancy	Yes				Presented numerically/quantitative	Inconsistent	Data extraction comment: this study included 15 cohort and 5 case control studies the study reports results with crude odds ratios only, not taking into account several confounders, including confounding by indication as well as maternal smoking, other medications prescribed and gestational diabetes. only 7 out of the 20 studies included reported the percentage of antidepressant medication taking…													Newcastle–Ottawa quality assessment scale	The inclusion criteria requiring all studies to be of high quality	Random-effects models	The selective serotonin reuptake inhibitor and serotonin norepinephrine reuptake inhibitor classes of antidepressants pose a greater risk for causing congenital heart defects than the tricyclic antidepressants. However, this risk for individual antidepressants within each class varies, and information regarding some antidepressants is still lacking		antidepressant exposed children; maternal PPD exposed children	Cardiac malformation	Any antidepressant during 1st trimester: OR: 1.28 (95% confidence interval [CI] 1.17–1.41). SSRI: OR: 1.69 (95% CI 1.37–2.10). SNRI: OR: 1.25 (95% CI 1.15–1.37) TCA: OR: 1.02 (95% CI 0.82–1.25). Individual SSRIs: ORs of 1.57 (95% CI 1.25–1.97), 1.36 (95% CI 1.08–1.72), and 1.29 (95% CI 1.14–1.45) for paroxetine, fluoxetine, and sertraline, respectively. Bupropion: OR 1.23 (95% CI 1.01–1.49).	non-medication exposed; non-maternal PPD exposed ; non-exposed siblings	170649	5007061	340162
Neonatal outcome and adaption after in utero exposure to antidepressants: A systematic review and meta-analysis	Kautzky (2022)	No funding source	Systematic review; Meta-analysis	PubMed/MEDLINE; CINAHL; Embase; PsycInfo/PsycArticles; Web of Science; Scopus; Other: PsyndexLit&AV(allviaOvidsearchengine)	not given	2002-2020	33	Mixed	Pregnancy	only children sample size given	28-35	USA, Finland, Canada, Sweden, Netherlands, Israel, Italy, Australia, Turkey,	Mixed	AD exposure in pregnancy, see below	Yes				Presented numerically/quantitative	Inconsistent	Single studies showed increased risks for deficits in neurological func-tioning and autonomous adaptation in SRI exposedinfants.Meta-analytical evaluation showed increased symptom occurrence or severity in exposed neonates for low APGAR scores, birthweight, size for gestational age, preterm delivery,neuromuscular and autonomous regulation,and higher rates of admission to specialized care. Mostly,…							Not reported						GRADE	very low	The default out put of the meta analytical functions of“meta” produces both fixed and random effects models(FEM,REM).	Clear association between exposure to commonly prescribed antidepres-sants and adverse obstetric and neonatal outcomes.However,most of these symptoms are transient and the increase in risk because of SRI is mostly estimated to be small. Strongest effects were found for low APGAR scores(<7) and convulsions,followed by admission to special-ized care, respiratory distress,feeding problems,and hypogl…	Mean age in studies from 28.2 to 35.54 months in exposed children and from 27.3 to 36.4 in non exposed children	antidepressant exposed children; maternal PPD exposed children	Preterm birth ; low birth weight ; seizures; Feeding problems; Neonatal adaption syndrome/neonatal abstinence syndrom; low APGAR score; Other: Admission to specialized care, hypoglycemia, respiratory problems, temperature dysregulation	11 studies with a total of 17054 exposed infants reported on LBW ,suggesting a higher risk in infants exposed to antidepressants (OR1.72,p = 0.005).9 studies also reported on unexposed infants born to depressed mothers,which did not differ significantly from a total of 405 infants exposed to SRI(MD−63.23,p = n.s.). Preterm delivery was analyzed in 19090 exposed infants pooled from14studies; incre…	non-medication exposed; non-maternal PPD exposed	see above	see above	see above
The Risk of Relapse of Depression During Pregnancy After Discontinuation of Antidepressants: A Systematic Review and Meta-Analysis	Bayrampour (2020)	There was no funding source for this study	Systematic review; Meta-analysis	PubMed/MEDLINE; CINAHL; Embase; PsycInfo/PsycArticles; Other: ClinicalTrials.gov	English	2004-2017	6 in systematic review and 4 in the meta-analysis	Mixed	Pregnancy	206		USA, Spain, Japan	Mixed	Discontinued antidepressant in pregnancy	Yes	Other: Maintained antidepressant in pregnancy	Depressive symptomes	Clinical interview; Other: relapse of depression in pregnancy suggested by a) increase in medication dose, b) reintroduction of medication or c) fulfilment of DSM criteria	Presented numerically/quantitative	Inconsistent	Pooled data did not show higher risk of relapse of depression during pregnancy for women who discontinued antidepressants than for those who continued antidepressants. In the subanalysis based on the severity and recurrence of depression in the study populations, the risk of relapse was significantly higher for populations suggestive of severe or recurrent depression but not for populations sugge…	1. factors contributing to antidepressant discontinuation 2. relapse of depression during pregnancy after antidepressant discontinuation	RR for relapse among women who discontinued antidepressant versus maintained: 1.74, 95 % CI: 0.97-3.10. RR in women with severe depression: 2.30, 95% CI: 1.58-3.35; RR in women with mild or moderate depression: 1.59, 95% CI: 0.83-3.04.	N/A		Not reported	N/A	Not reported	N/A					SIGN methodology checklist	The quality of 6 studies was rated high or acceptable, and the quality of 2 studies was rated low. The risk of bias was low in 1 study. Five studies had a moderate/unclear risk of bias, 3 of which did not provide sufficient methodological details; thus, several areas were coded as unclear. Two studies had a high risk of performance and detection biases with unclear selection and attrition biases …	random-effects model	Women with severe or recurrent depression should be informed about the increased risk of relapse following antidepressant discontinuation, and those who discontinue antidepressants should be monitored for relapse.
Selective Serotonin Reuptake Inhibitors (SSRIs) and Serotonin Norepinephrine Reuptake Inhibitors (SNRIs) During Pregnancy and the Risk for Autism spectrum disorder (ASD) and Attention deficit hyperactivity disorder (ADHD) in the Offspring: a True Effect o	Leshem (2021)	No Funding	Systematic review; Meta-analysis	PubMed/MEDLINE; Embase; Cochrane	all	2011-2019	14 ASD, 6 ADHD	Scarce information	Pregnancy	133,799 exposed women in total	not given	USA, Denmark, Sweden, Canda, Finland, HongKong, UK, Japan	Mixed	antidepressant exposure in pregnancy	Yes	Mixed			Presented numerically/quantitative	Favours intervention	AD exposure showed increased risk of ASD and ADHD, however, might be not causal													New-castle-Ottawa scale (NOS)	not reported	random effects model	Although we found an association between exposure toSSRIs/SNRIs during pregnancy and the risk for ASD andADHD, an association with these neurodevelopment disor-ders was also present for exposure pre-pregnancy, suggest-ing that the associations might be due to unmeasured con-founding. Moreover, the heterogeneity was high for the cal-culated pooled OR.	not given	antidepressant exposed children; maternal PPD exposed children	ADHD; Autism spectrum disorder	Using random-effects model, SSRI or SNRI exposure during preg-nancy (any trimester) was significantly associated with an increased risk for ASD, with moderate heterogeneity (OR,1.26; 95% CI, 1.07-1.49; I2= 48%). However, when pre-pregnancy exposure to SSRI or SNRI, was studied, we found a statistically significant association with ASD, with a similar point estimate of the relative risk (OR, 1.39;…	non-medication exposed; non-maternal PPD exposed ; non-exposed siblings	For ASD 89,345, for ADHD 44,454				non exposed offspring for ASD 3,494,563 and ADHD 1,926,471
Systematic Review and Meta-Analysis to Assess the Safety of Bupropion and Varenicline in Pregnancy		No funding was sought to undertake this review.	Systematic review; Meta-analysis	PubMed/MEDLINE; CINAHL; Embase; PsycInfo/PsycArticles; Other: ongoing and unpublished studies at: www.gsk-clinicalstudyregister.com, clincialtrials.gov, www.who.int/trialsearch, www.controlled-trials.com/isrctn, www.ukctg.nihr.ac.uk		2003-2017	14 for bupropione	Mixed	Pregnancy			USA, Canada, England, worldwide registry	Mixed	Bupropione in pregnancy	Yes	Mixed																		Newcastle–Ottawa Scales for cohort or cross-sectional studies and the Cochrane Risk of Bias Assessment for RCTs	Included studies generally had low methodological quality	Random effects DerSimonian and Laird model	There was no strong evidence that either major positive or negative outcomes were associated with gestational use of bupropion		antidepressant exposed children	Other malformation ; Other: Gestational age	The pooled estimate for the percentage of congenital malformations amongst live-born infants exposed to bupropion at any point during gestation was 1.0% (95% CI = 0.0%–3.0%). Meta-analysis of the 262 pregnancies in bupropion-exposed arms from cohorts and RCTs gives a pooled estimate for mean birthweight amongst infants exposed to bupropion of 3305.9 g (95% CI = 3173.2–3438.7 g, I2 = 77.6%, n = 26…	non-medication exposed; non-maternal PPD exposed	5271	60972	5792
The risk of major cardiac malformations associated with paroxetine use during the first trimester of pregnancy: a systematic review and meta-analysis	Berard (2015)	Fonds de la Recherchedu Québec - Santé (FRQ-S) and the Réseau Québécoisde recherche sur les médicaments (RQRM). AB is theholder of a research chair on Medications and Pregnancyfrom the FRQ-S. Jin-Ping Zhao is the recipient of a Que-bec-China post-doctoral fellowship from the Canadian In-stitutes of Health Research.	Systematic review; Meta-analysis	PubMed/MEDLINE; Embase	English and French	1986-2010	Twenty‐three studies in total were included in the meta‐analysis, 16 with a result on major malformations, and 19 with a result on cardiac malformations.	Mixed	Pregnancy	24640	not available	Denmark, Finland, Iceland, Norway, andSweden, UK, USA, Australia, Netherlands, Israel, Italy, Germany, Switzerland, Canada,	Mixed	Paroxetine exposure in first trimester of pregnancy	Yes	Mixed			Presented numerically/quantitative	Favours intervention	Only few studies with control population with PPD but no medication or PPD and other SSRIs, majority of controls are healthy controls							Not reported						none	not indicated	Random effects model. Egger test and trim and fill methods were used to adjust for a potential publication bias	Paroxetine use during the first trimester of pregnancy is associated with an increased risk of any major congenital malformations and cardiac malformations. The increase in risk is not dependent on the study method or population.	birth-1 year	antidepressant exposed children; maternal PPD exposed children	Cardiac malformation ; Other malformation	using women unexposed to paroxetine as reference category, the use of paroxetine was associated with a statistically significant 23% increased risk of major congenital malformations (pooled OR 1.23, 95% CI 1.10, 1.38). After restricting the analysis to studies that compared women using paroxetine with women unexposed to SSRIs, the ORs remained similar. The risk estimates were slightly higher in s…	non-medication exposed; non-maternal PPD exposed	24640	Not in any study given	Not in any study given		Total sample size including other SSRI, paroxetine only and not exposed to PPD, not exposed to SSRIs: 4,692,444
Maternal SSRI exposure increases the risk of autistic offspring: A meta-analysis and systematic review	Andalib (2017)	not reported	Systematic review; Meta-analysis	PubMed/MEDLINE; Embase; Scopus; Other: PMC, Google Scholar	Not reported	until May 2017	N=7 qualitative synthesis and N=7 meta-analysis	Scarce information	Pregnancy		not reported	Swedish, American, Danish, Canadian	Mixed	prenatal exposure to antidepressant	Yes	Other: no exposure with antidepressant			Presented numerically/quantitative	Favours intervention	no potential confounders included like maternal diagnosis, alcohol, nicotine, illegal drug exposure, other medication (like Valproate) etc.							Not reported						not given	not given		Altogether, the most telling reiteration to be drawn pertaining tothepresent systematicreview and meta-analysis is that prenatal SSRI exposure is significantly associated with ASD		antidepressant exposed children	Autism spectrum disorder	Overall Odds ratio 1.83 (1.59,2.10)	non-medication exposed	8059 (autistic n= 213 and non autistic n=7846)	5,859,122 (autistic n=57936 and non autistic n= 5,801,186)
Antidepressant use during pregnancy and risk of postpartum hemorrhage: A systematic review and meta-analysis	Jiang (2016)	This study was supported by the Fundamental Research Fundsfor the Central Universities, China (2013XZZX008, 2014XZZX008).	Systematic review; Meta-analysis	PubMed/MEDLINE; Embase	English	2008-2016	8	Mixed	Pregnancy	Total sample size n=572,686; the pooled total was 48,784 PPH cases.	not given	USA, Australia, Sweden, Norway, Canada	Mixed	Antidepressant use in pregnancy (SSRIs, SNRIs, SRI)	Yes	Other: no antidepressant use	Hemorrhage	BDI-II; Other: Blood loss greater than 500ml/600ml/1000 ml or ICD-9 or ICD-10 diagnosis of postpartum hemorrhage	Presented numerically/quantitative	Favours intervention	After pooling the estimates, the odds for developing PPH were 1.32-fold higher (risk ratio, RR=1.32;95% confidence interval, CI=1.17-1.48) in antidepressant users compared with individuals who had nottaken antidepressants. In subgroup analyses, the associations still exist for women with exposure to non-SRI (RR=1.31, 95% CI=1.1e1.56), SRIs (RR=1.23, 95% CI=1.06-1.44), SSRIs (RR=1.2, 95% CI:1.04-1…		see above					Not reported						Newcastle- Ottawa scale (NOS)	moderate to high	Data were pooled using a random-effects model	In conclusion, the present meta-analysis provided evidence that recent or current antidepressant use was associated with an increased risk of PPH. In light of our study's limitations, additional large-scale, well-designed studies with consideration of more confounding factors should be conducted to assess whether this association is truly causal.
Prenatal antidepressant exposure and the risk of attention-deficit hyperactivity disorder in children: A systematic review and meta-analysis	Man (2018)		Systematic review; Meta-analysis	PubMed/MEDLINE; Embase; PsycInfo/PsycArticles; Cochrane	English	2010-2017	8		Pregnancy	total sample size: 2,886,502 children	not given	Canada, USA, Denmark, Finland, Hong Kong, Sweden	Mixed	Antidepressant exposure in pregnancy	Yes				Presented numerically/quantitative	Inconsistent	In conclusion, in this systematic review and the meta-analysis ofexisting studies, although an increased risk of ADHD in the offspring ofmothers treated with antidepressant during pregnancy was observed,maternal exposure to antidepressants before pregnancy, as well asmothers being diagnosed with a psychiatric disorder, showed similarresults. Similarly, sibling-matched studies do not support an in…													Newcastle-Ottawa Scale (NOS)	not reported	DerSimonianand Laird’s random-effects model	In conclusion, in this systematic review and the meta-analysis ofexisting studies, although an increased risk of ADHD in the offspring ofmothers treated with antidepressant during pregnancy was observed,maternal exposure to antidepressants before pregnancy, as well asmothers being diagnosed with a psychiatric disorder, showed similarresults. Similarly, sibling-matched studies do not support an in…	0-19 years	antidepressant exposed children; maternal PPD exposed children	ADHD	1. Prenatal AD exposure during pregnancy: The pooledestimates comparing prenatal users to non-users showed crude and adjusted RRs of 2.14 (95%CI 1.96–2.33) and 1.39 (95%CI 1.21–1.61). Low heterogeneity was foundbetween studies in the crude estimate (Q-statistics = 8.44, p = 0.21;I2= 29%) but high heterogeneity in the adjusted estimate (Q-statis-tics = 30.1, p < 0.01; I2= 80%).The corresponding ri…	non-medication exposed; non-maternal PPD exposed ; non-exposed siblings	only total sample size given: 2,886,502 children
In utero exposure to selective serotonin reuptake inhibitors and development of mental disorders: a systematic review and meta-analysis	Halvorsen (2019)	SDØ is supported by a grant from Independent Research FundDenmark (7016-00048)	Systematic review; Meta-analysis	PubMed/MEDLINE; Embase; PsycInfo/PsycArticles	not specified	2010-2017	20 in qualitative synthesis, 18 in MA	Other: scarce information	Other: pregnancy	see below	not given	USA, Canada, Hong Kong, Finland, USA, Denmark, Sweden	Other: Mixed	antidpressant during pregnancy	Other: see below				Other: quantitative	Other: inconsistent	In conclusion, based on a systematic review ofthe available literature followed by meta-analysis,we found a statistically significant positive associa-tion betweenin uteroexposure to SSRIs and thedevelopment of a wide range of mental or beha-vioural disorders (ASD, ADHD, mental retarda-tion, mood disorder, depression, anxiety disorder speech disorder, and any mental disorder). How-ever, adjustmen…		1. ASD; The results of the meta-analyses show a statisti-cally significant association betweenin uteroexpo-sure to SSRIs and development of ASD both fordata stemming from cohort studies (HR=1.27 95% confidence interval (CI)=1.10–1.47) andcase–control studies (OR=1.60; 95% CI=1.26–2.02). he results of the meta-analyses of the data stemming from the two relevant cohort studies show a statistically …											not reported	not reported	random effects model	In conclusion, based on a systematic review ofthe available literature followed by meta-analysis,we found a statistically significant positive associa-tion betweenin uteroexposure to SSRIs and thedevelopment of a wide range of mental or beha-vioural disorders (ASD, ADHD, mental retarda-tion, mood disorder, depression, anxiety disorder, speech disorder, and any mental disorder). How-ever, adjustme…	0-18	antidepressant exposed children; maternal PPD exposed children	ADHD; Autism spectrum disorder; Intellectual disability; Behavioral abnormalities; Language development delay ; Depression ; Anxiety; Other mental disorder	see above	non-medication exposed	ASD studies: 139,286 ADHD Studies: 48,851				Total sample: 4,621,081 (ASD) and 3,684,724 (ADHD)
Do psychiatric medications, especially antidepressants, adversely impact maternal metabolic outcomes?	Lopez-Yarto (2012)	Dr. McDonald is supported by a Canadian Institute of Health Research (CIHR) New Investigator Award. Dr. McDonald and Dr. Holloway are supported by the Department of Obstetrics and Gynecology, McMaster University	Systematic review; Meta-analysis	PubMed/MEDLINE; Embase; PsycInfo/PsycArticles	English	2007-2009	2	Mixed	Pregnancy	97	18-45	USA	Mixed	Antidepressants in pregnancy	Yes	Other: pregnant women with major depression and without SSRI exposure and pregnant women without depression and without SSRI exposure.	Weight gain	Other: Gestational weight gain (Kg) and diagnosis of gestational diabetes mellitus	Presented numerically/quantitative	Does not favour intervention	Pregnant women with major depressive disorder receiving treatment with an SSRI had a non-significantly higher weight gain than depressed pregnant women not receiving SSRIs use (mean difference 4.9 kg, 95% CI −3.4 kg, 13.2 kg). Pregnancy weight gain was similar in depressed woman receiving SSRIs compared to women without depression (mean difference −1.2 kg, 95% CI −3.1 kg, 0.8 kg). There was no si…		RR 0.97 95% CI 0.31, 3.05			Not reported		Not reported						Newcastle-Ottawa Scale	Moderate quality studies with small sample sizes	Random effects model	There is no evidence of an increased risk of gestational weight gain in women with psychiatric illness who took antidepressant medications compared to non-medicated women with psychiatric illness. However, more, high quality studies are needed in this area to determine if there is an association between psychiatric medication use and maternal metabolic outcomes.

## Sheet: CAT-NIBS-BLT
Title	Name of first author (date)	Funding source	Study type	Databases used	Language of studies included	Range of years of included studies	Number of included studies	Population Inclusion criteria	Timing of inclusion	Intervention group sample size	Mean age of mother (and/or range)	Country/Nationality	Other sample specificities	Setting of inclusion	Intervention: Type of treatment	Control group	Control condition	Primary outcome	Primary outcome measures	Measures of effect size/Magnitude of benefit	Direction of findings (primary outcome)	Comment on direction of findings	Secondary outcomes (mother related secondary outcomes)	Measures of effect size/Magnitude of benefit	Secondary outcomes (child related secondary outcomes)	Measures of effect size/Magnitude of benefit	Adverse effects	Adverse effects (description)	Is there info on acceptability?	Measures of effect of acceptability	Acceptability result	info on feasibility	Info on patients' preferences and values	Cost benefit analysis/data	Tool used by the authors to assess quality of studies included	Quality of the SR or MA (as reported by the authors)	SR/MA method of synthesis	Authors' main conclusions	Any other comments?
Chinese Herbal Medicine for Postpartum Depression: A Systematic Review of Randomized Controlled Trials	Li (2016)	Independent Research Project of BUCM and the Specialized Research Fund for the Doctoral Program of Higher Education (20120013110002).	Systematic review; Meta-analysis	PubMed/MEDLINE; Embase; Cochrane; Other: Chinese Biomedical Literature Database (CBM), Chinese National Knowledge Infrastructure Database (CNKI), Chinese Science and Tech- nology Periodical Database (VIP), and Wan Fang Database were searched from the date of their inception until Decem- ber 31, 2015. The World Health Organization (WHO) Inter- national Clinical Trial Registry Platform (ICTRP) port…	No limitation on language	2006-2015	47	Other: PPD diagnosis	Postpartum	71+30+38+40+52+57+36+38+28+47+50+35+50+49+75+30+60+37+43+30+43+30+39+42+30+50+40+59+32+27+30+46+31+32+35+30+50+48+48+46+45+54+39+25+30+50+32 = 1959	18-43	Not reported, most likely Chinese	Women should be > 16	Other: not reported	Chinese Herbal Medicine (CHM)	Other: Yes	Mixed	improvement in depressive symptoms at the end of treatment or at the time of follow-up.	EPDS; PHQ-9; HAMD; Other: SCL-90, MADRS	Other: MD (95%CI); RR (95%CI)	Inconsistent	The authors pooled the efects for 1 studye up to several... careful look should be considered Many different summarized effects have been created, often containing only a single or two effect sizes	effect rate, adverse events, SAS, serum norepinephrine, 5-hydroxytryptamine, estradiol, progesterone, Chinese medicine symptoms score, Serum OSQ level,	Mean difference, 95% CI, p value	Not reported	NA	Yes	In trials comparing CHM with a placebo, one trial [57] reported no adverse events occurring in the intervention group. The placebo group, however, reported adverse events including dryness of mouth and constipation. One trial [63] reported the adverse event of mouth dryness in the CHM group. In trials comparing CHM with routine treatments alone, 5 trials reported adverse events occurring in both …	Not reported	NA	not reported	not reported	not reported	not reported	Cochrane Handbook version 5.1.0. The criteria mainly included random method, allocation concealment, blinding of participants and personnel, blinding of outcome assessment, incomplete outcome data, selective reporting, and other sources of bias.	All the trials provided limited information about design and methodology. The randomized allocation of participants among the groups was mentioned in all trials, but only 20 trials described the specific methods used for sequence generation. These included random number table, drawing of lots, and randomized card law. Allocation concealment was only reported in one trial; however it could not be …	Effect size (MD), fixed or random effects modes when heterogeneity was high	In conclusion, the evidence indicates that CHM was effective in treating PPD; additionally, MRLQS combined with routine treatments or MRLQS plus MSHS combined with routine treatments was more effective than routine treatments alone. MRLQS plus MSHS alone might be an effective alternative to routine treatments. However, the evidence detailed in this review should be considered cautiously because o…
A systematic review of acupuncture and Chinese herbal medicine for postpartum depression	Yang (2018)	This work was supported by the China-Australia International Research Centre for Chinese Medicine (CAIRCCM) - a joint initiative of RMIT University, Australia and the Guangdong Provincial Academy of Chinese Medical Sciences, China with additional funding support from the Ministry of Science & Technology of China (International Cooperation Project, Grant Number 2012DFA31760) and Guangdong Provinci…	Systematic review; Meta-analysis	PubMed/MEDLINE; CINAHL; Embase; Cochrane; Other: AMED, Chinese language database (CBM), China National Knowledge Infrastructure (CNKI), Chongqing VIP (CQVIP) and Wanfang, reference lists, published, unpublished, and ongoing trials	English and Chinese	2006-2017	Herbal Medicine n=15; Acupuncture n=3	PPD diagnosis	Postpartum	CHM: 57+38+50+49+75+43+52+24+30+46+47+51+23+32+45=662 Acupuncture: 47+54+26+30+10 =167	19-45 years	China	sample sizes ranged from 20-212. None of the included studies specified if the depression was a single episode or recurrent episodes.	Unknown	Chinese Herbal Medicine (various); Acupuncture. All CHM treatments were orally administrated. Preparations in- cluded decoction, oral solution, capsules, granules, pills and tablets. Despite 14 distinct CHM formulae used, there was considerable overlap in the herbal ingredients (Table 1). The most commonly used herbs were Bupleurum chinense (Chinese name: Chai hu, 12 studies); Acupuncture and ele…	Yes	Mixed	Pre-specified primary outcome measures were validated clinician- rated or self-rated scales for depression severity.	EPDS; BDI-II; HAMD; CES-D; Other: MADRS, SDS	Presented numerically/quantitative	Inconsistent	CHM: Results showed significant im- provement in the EPDS in the CHM group compared to placebo (MD -2.67 [-3.91, −1.43]). The CHM groups were not significantly better than fluoxetine (SMD -0.53 [-1.14, 0.08]; I2 = 85.3%). Six studies evaluated HRSD scores using integrative (CHM+AD vs AD) medicine. Pooled results showed integrative medicine reduced the HRSD score more than anti-depressants alone, …	Secondary outcomes included adverse events, as well as the number of participants who relapsed or achieved remission, quality of life, functional capacity and suicidality.	Electroacupuncture vs sham: After four weeks treatment, there was no difference between the groups in terms of response rate (RR 0.42 [0.05, 3.28]), and remission (RR 0.63 [0.07, 5.72]).	Not reported	N/a	Yes	CHM vs placebo: All three studies reported adverse events (AEs). Events included bloating and dry mouth in two participants after taking CHM and nausea and constipation in two participants after taking placebo. CHM vs AD: A total of 57 AEs were reported in the four studies that compared CHM to fluoxetine, eight in the intervention groups and 49 in the control groups. AEs in the CHM groups were na…	Yes	Drop-out rates	Outcome data were available for the majority of the studies	Not reported	Not reported	Not reported	Cochrane risk of bias tool	All 18 studies were described as randomized. However, only 10 (55.6%) provided an appropriate method of random sequence generation. Only one RCT (5.6%) described the method of allocation concealment, while 17 (94.4%) were judged at unclear risk of bias because of inadequate details of allocation concealment. Blinding of participants, personnel and assessors were judged at low risk of bias in thre…	MD or SMDs for continuous outcomes; RR for continuous data.	The largest benefits were seen when CHM was compared to placebo, and when CHM in combination with antidepressants was compared to antidepressants alone. Acupuncture was not superior to sham-acupuncture or antidepressants. The risk of adverse events with CHM and acupuncture appeared to be low but many studies did not report adequetly.
Hatha yoga for acute, chronic and/or treatment-resistant mood and anxiety disorders: A systematic review and meta-analysis	Vollbehr (2018)	The authors received no specific funding for this work	Systematic review; Meta-analysis	PubMed/MEDLINE; CINAHL; PsycInfo/PsycArticles; Cochrane; Other: Current Controlled Trials, Clinical Trials.gov, NHR Centre for Review and Dissemination, reference lists	English	2012-2016	4	PPD diagnosis	Pregnancy	4 6+ ? +12 +12	not mentioned	not mentiond		Mixed	Yoga postures	Yes	Mixed	depressive symptoms	EPDS; CES-D	Presented numerically/quantitative	Other: Only separate analyses are available, which show inconsistent results	Field 2012 effect size = 0.96 (0.27, 1.66) Mitchell 2012= -0.84 (-1.58, -0.10); Field 2013= 0.11 (-0.31, 0.53) ; Uebelacker 2016 = -0.30 (-0.72, 0.12)	anxiety as measured with STAI	Only MD and 95% CI are available	n.a.	n.a.	Not reported	NA	Not reported	not reported	not reported	not reported	not reported	not reported	Clinical Trials Assessment Measure for psychological treatments (CTAM), including: 1) sample size and recruitment; 2) allocation of treatment; 3) assessment of the outcome measures; 4) type of control group; 5) statistical analyses; 6) description of the intervention	Cannot be determined because also non-peripartum studies were included in the analyses. In general the heterogeniety was high. In general: The ability to draw firm conclusions is limited by the notable heterogeneity and low quality of most of the included studies.	unique quantitative results extracted from the MA	Our main conclusion is that there is not enough solid evidence for hatha yoga to be considered an effective treatment for mood and anxiety disorders. Therefore, no recommendations for clinical practice can be made.	I cannot extract a section or analysis that focuses on PPD explicitely. Instead I have extracted the four studies that focus on pregnant women. Do not include for umbrella review
Acupuncture for treating anxiety and depression in women: A clinical systematic review	Sniezek (2013)	Not reported	Systematic review	PubMed/MEDLINE; Cochrane; Other: Ovid	English	1998-2010	2 (Manber et al 2004, 2010)	PPD diagnosis	Pregnancy	Only total sample is reported. N = 212	Younger than 45	US		Unknown	depression-specific acupuncture	Yes	Other: nonspecific acupuncture	Depression	BDI-II; HAMD; Clinical interview	Presented numerically/quantitative	Inconsistent	In 2004, Manber et al. (N = 62) found a greater reduction in BDI and HDS in patients treated with depression-specific acupuncture versus depression nonspecific acupuncture; however, this was not significant. in 2010, Manber et al. (N = 150) found a significantly greater response ( > 50% decrease in HDS) rate in pregnant patients with MDD receiving depression specific acupuncture verses nonspecifi…	Not reported	not reported	Safety	Qualitative description	Yes	- pain at the site of needle insertion (21 participants) - bleeding at the site of insertion (1 participant)	Not reported	Not reported	not reported	Not reported	Not reported	Not reported	QSAT	Based on the QSAT, the two studies were of the highest quality	n.a.	The strongest evidence lies within the population of pregnant women. One highest quality study, with a relatively large sample size (N = 150), provided evidence to support acupuncture as a monotherapy for pregnant women with MDD. Therefore, the use of acupuncture is considered likely to be effective in this patient population. Given this evidence, and the fact that there are known adverse events …
Effectiveness of Acupuncture Used for the Management of Postpartum Depression: A Systematic Review and Meta-Analysis	Li (2019)	Study was partly supported by a grant awarded by the National Natural Science Foundation of China (No. 81704145), Shanghai Municipal Commission of Health and Family Planning (No. 201640026), and Shanghai Hospital Development Center (No. SHDC12016124)	Systematic review; Meta-analysis	PubMed/MEDLINE; Embase; Cochrane; Other: ClinicalTrials.gov, China National Knowledge Infrastructure, and Wanfang	No language limitation	2007-2016	8	PPD diagnosis	Postpartum	total (intervention + control) =517	not reported	not reported		Unknown	acupuncture, acupuncture and psychological therapy, electroacupuncture	Yes	Mixed	depressive symptoms, clinical response rate	EPDS; HAMD	Presented numerically/quantitative	Inconsistent	overall HAMD (SMD (95% CI)) => −1.08 (−2.11,−0.05); P=0.040 (I-square: 94.3%; P<0.001) // overall EPDS (RR (95% CI)) => 1.23 ( 0.90, 1.67); P=0.195 (I-square: 77.7%; P=0.011) // overall clinical response (RR (95% CI)) 1.00 ( 0.89, 1.12); P=0.969 (I-square: 0.0%; P=0.478)	Estradiol	SMD (95%CI): Pooled analysis results indicated that there was no association between acupuncture and the levels of serum estradiol (SMD: 1.96; 95%CI: -0.01 to 3.93; P=0.051; Figure 5).		NA	Other: Not reported	NA	Not reported	NA	not reported	not reported	not reported	not reported	Cochrane criteria guidelines	There were several limitations to our study: first, there was relative high heterogeneity among the studies, except for clinical response. We divided the studies into subgroups by way of controls in order to identify sources of heterogeneity. Heterogeneity still existed, suggesting that the source of heterogeneity could be due to participant selection rather than the controls. Second, the sample …	Qualitative with descriptive synthesis and table; meta-analysis, random effects model	Our meta-analysis demonstrated that acupuncture could significantly reduce HAMD scores in postpartum women, but no additional benefits from acupuncture treatment were observed when compared to conventional treatments. The treatment effects of acupuncture on postpartum depression differed when compared to different controls. Subgroup analysis suggested that acupuncture could significantly reduce t…
Effectiveness of acupuncture in postpartum depression: a systematic review and meta-analysis	Li (2018)	the Young and Middle-aged Medical Scholar Training Project of Wuhan Health and the Family Planning Commission [2017]	Systematic review; Meta-analysis	PubMed/MEDLINE; Cochrane; Other: SCI, Elsevier SDOL, China National Knowledge, Wan Fang database and Chinese Science and Technology Periodical Database	No language limitation	2010-2017	9	PPD diagnosis	Postpartum	26 + 30 + 50 + 20 + 8 +43 + 51 + 46 + 52 = 326	not reported	China		Unknown	Acupuncture/ electroacupuncture	Yes	Mixed	Severity of depressive symptoms and effective rate of acupuncture	EPDS; HAMD; Other: effective rate	Presented numerically/quantitative	Inconsistent	HAMD score: Meta-analysis using a random effects model demonstrated that there was no significant difference in HAMD scores compared with the control groups (MD −1.38, 95%CI −3.40 to 0.64, P=0.18) EPDS score: Meta-analysis using a fixed effects model demonstrated that there was no significant difference in the EPDS scores between the two groups (MD1.08, 95% CI −1.09 to 3.26, P=0.33) Effective rat…	Oestradiol level : Meta-analysis indicated that acupuncture significantly increased oestradiol levels compared with the control groups (MD 36.92, 95% CI 23.14 to 50.71, P<0.001).	Mean difference, random and fixed effect, 95% CI		NA	Yes	Three studies reported a total of 10 cases of fainting due to needling in the acupuncture groups. One study reported 15 cases of adverse reactions. No adverse reactions were reported in another five trials. Adverse reactions to antidepres- sant treatment were mainly nausea, headache and drowsiness	Not reported	NA	not reported	not reported	not repored	not reported	Cochrane Collection’s tool RevMan 5.3	As evaluated by the Cochrane Collaboration tool, all the trials had a low risk of selection bias (random sequence generation) and attrition bias (incomplete outcome data). It should be emphasised that most of the trials did not describe allocation conceal- ment. Three studies described withdrawals and another six reported no withdrawals. The methodological quality of the trials is summarised in f…	mean difference, random effect	This meta-analysis showed that acupuncture appears to be effective at treating PPD with respect to certain outcomes. However, overall the evidence is inconclusive and it is not currently possible to make any recommendations for acupuncture in the treatment of PPD.
Acupuncture versus antidepressants in the management of postpartum depression: A systematic review	Komori (2018)	No funding received	Systematic review; Meta-analysis	PubMed/MEDLINE; CINAHL; Embase; Scopus; Cochrane; Other: AMED, China Biomedical Literature Database, VIP Database for Chinese Technical Periodicals, China National Knowledge Infrastructure, Wanfang, Nanet, OASIS, Koreamed, CiNii, IgakuChuo Zasshi (ICHUSHI)	No language restriction	2010-2015	3	PPD diagnosis	Postpartum	26 + 30 + 60 = 116	Chen 2010: 27.8 (TG) and 26.7 (CG); Dong 2014: 26.7; Yu 2015: 28 (TG) and 28 (TG)	China		Unknown	acupuncture, threading scalp acupuncture, standard acupuncture	Yes	Active comparator	depressive symptoms	HAMD; Other: effective rate	Presented numerically/quantitative	Does not favour intervention	Dong 2014 (qualitative description): The authors of the study reported that acupuncture had an effective rate of 86.7% compared to the effective rate of fluoxetine of 73.3%, with no indication if there was a significant difference. Meta-analysis: Furthermore, the meta-analysis comparing the combined data from both studies revealed no significant differences between the acupuncture and fluoxetine …	quality of life	MD (95%CI)		NA	Yes	Yu et al (2015) reported that neither the acupuncture nor the fluoxetine group had any adverse events. Chen et al (2010) reported that there were no adverse events in the acupuncture group, but in the fluoxetine group there were four cases of nausea, four cases of decreased appetite and two cases of dizziness.	Not reported	NA	NA	not reported	not reported	not reported	Cochrane Collaboration tool for assessing risk of bias (Higgins et al, 2011) and the Standards for Reporting Interventions in Clinical Trials in Acupuncture (STRICTA)	As presented in Tables 1 and 2, all studies clearly described the acupuncture points used; however, none offered explanations of practitioner background and some details of needling were lacking. Two studies reported that the needling sensation, de qi, was sought and all three studies clearly stated stimulation methods employed. Frequency and duration of treatment ranged from 5 times per week for…	narratives and mean difference, random effect meta-analysis	Two studies reported no significant differences between acupuncture and fluoxetine for depression, while the third reported significant improvements. Acupuncture in postpartum depression was at least as effective as fluoxetine hydrochloride, supporting the notion that acupuncture may be a safe and effective option.
Effectiveness of peer support intervention on perinatal depression: A systematic review and meta-analysis	Huang 2020	- National Natural Science Foundation of China [81874267] - Hunan Provincial Major Research Development Program of China [2018SK2068]	Systematic review; Meta-analysis	CINAHL; PsycInfo/PsycArticles; Other: Wang Fang, China National Knowledge Infrastructure [CNKI], Chinese Biomedical Literature Database [CBM], references of the included studies	English and Chinese (Mandarin)	2000-2011	Women with PND: - Chen et al. 2000 (postpartum) - Gjerdingen et al. 2013 (postpartum) - Letourneau et al., 2011 (postpartum)	PPD diagnosis	Postpartum	30+13+27 = 70	Not reported	US, China, Canada		Unknown	Peer support	Yes	TAU	Depression	EPDS; BDI-II; PHQ-9; CES-D; Other: GHQ	Presented numerically/quantitative	Inconsistent	From the forest plot, the main effect is significant and favors intervention. When looking at the 3 articles with PND, 1 favors intervention, 1 is not sig., and 1 favors control	Not reported	N/A	Not reported	N/A	No	No adverse effects were reported in the participants and/or peer supporters in the 10 included primary studies	Yes	Satisfaction	Most of the women (81–87.5%) satisfied with the peer support experience. One study (Dennis et al., 2009) further analyzed the factors that were re- lated with satisfaction, showing that the total number of peer volunteer contacts (r=0.35, p<0.001), number of conversations (r=0.29, p=0.001), and number of messages left (r=0.29, p=0.001) were weakly correlated with maternal overall satisfaction.	Not reported	Participant satisfaction with intervention: Gjerdingen et al., 2013 reported that emotional support with no practical help provided may affect the degree of satisfaction, which highlighted the potential importance of emotional support in conjunction with practical assistance.	Not reported for the 3 included articles	Cochrane Collaboration criteria	Overall, according to the risk assessment criteria of the Cochrane Handbook, 65% of the studies were considered to have a low risk of bias, approximately 35% with an un- clear risk. Chen 2000: unclear - Gjerdingen 2013, and Letourneau et al., 2011: Low risk of bias	Standardized mean difference (SMD) with a 95% confidence interval (95% CI) was used for continuous and normally distributed data. The odds ratio (OR) with a 95% CI was used to present the dichotomous data. Fixed or random effects models were used, depending on heterogeneity.	Our systematic review found that compared with control, peer support intervention had a small-to-moderate beneficial effect on im- proving maternal mood in the short term both for levels of depression (SMD=−0.37, 95% CI −0.66 to −0.08, P=0.01, 9 studies, 1617 participants, Fig. 4) and incidence of PND (OR = 0.69, 95% CI 0.49 to 0.96, p = 0.03, 7 studies, 1644 participants, Fig. 6). This suggests …
The effectiveness of massage for reducing pregnant women's anxiety and depression; systematic review and meta-analysis	Hall (2020)	Funding from Monash University Nursing and Midwifery Seeding Grant Scheme, 2017 and the Australian Research Center in Complmentary and Integrative Medicine (ARCCRIM).	Systematic review; Meta-analysis	PubMed/MEDLINE; CINAHL; Embase; PsycInfo/PsycArticles; Cochrane; Other: AMED, grey literature in ProQuest Disstertations and Theses, and Google Scholar	English	January 1998- June 2019	4 (in the meta-analysis for depression)	Mixed	Postpartum	47+43+149+84 = 323	22.6 to 32.0 years.	USA, Iran	low risk singleton pregnancies	Healthcare (inpatients and outpatients)	Massage	Yes	Active comparator	Depression	CES-D	Presented numerically/quantitative	Favours intervention	Meta-analysis of four studies revealed a moderate effect of massage therapy on women’s depressive symptoms as measured by the Center for Epidemiologic Studies Depression Scale (CES-D) (MD = -5.95, 95%CI = -8.11 to -3.80, I2 = 0%) compared with usual care.	Anxiety	A significant effect of a moderate effect size was found in favour of the massage group regarding post-intervention inten- sity of anxiety, compared with usual antenatal care (5 studies: SMD = -0.59, 95%CI -1.06, -0.12, p = 0.01, I2 = 75%, Chi2 = 15.84, p = 0.003).	Not reported	N/a	Not reported	None of the studies reported adverse events, however, conversely, neither did they state that no adverse events had occurred as a result of massage or other therapies	Yes	Drop-out rates: Field 2009a and 2009b - high attrition bias; the remaining are unclear.	Program acceptance and compliance appears high with women able to participate in one or two massage sessions of 20 mins weekly	Not reported	Not reported	Not reported	Cochrane Collaboration’s tool for assessing risk of bias in randomised trials (Higgins et al., 2011)	None of the trials had a low risk of selection, performance, detection or reporting bias. Apart from these potential biases, other issues included a lack of methodological de- tail and poor reporting in general, the lack of a published trial protocol, inadequate statistical analysis, or inconsistencies within or between separate publications of the same study	SMD or MD; random-effects models	Massage therapy might be more effective in reducing pregnant women’s anxiety and depression than usual care, although the current results may be prone to bias.
Yoga for prenatal depression: A systematic review and meta-analysis	Gong (2015)	This research was supported by grants from the Military Research Foundation (BWS14J021) and National Instrumentation Program (2013YQ190467).	Systematic review; Meta-analysis	PubMed/MEDLINE; Embase; PsycInfo/PsycArticles; Cochrane	No language restrictions applied	2012-2014	4	PPD diagnosis	Pregnancy	28 + 37 + 40 + 12 = 117	18-40 years	United States, India and United Kinngdom	18 to 40 years old	Mixed	Yoga	Yes	Mixed	depressive symptoms	PHQ-9; CES-D; Other: POMS	Presented numerically/quantitative	Favours intervention	For different types of participants, four RCTs included pregnant women with depressive symptoms [53-56], while the remaining two RCTs included women without depressive symptoms [52,57]. Pooling trials according to the types of participants gave standardized mean difference of −0.46 (−0.90 to −0.03) for depressed women and −0.87 (−1.22 to −0.52) for non-depressed women (Figure 3). For the subgroup…	NA	SMD; p-value	NA	NA	Not reported	NA	Not reported	NA	NA	NA	NA	NA	Modifeid criteria of Juni and Stroup: eligibility criteria, randomization, allocation concealment, lost to follow-up, intension-to-treat analysis and outcome assor blinding	Most included trials were not of high quality. All of them were randomly assigned to either a yoga treatment or a control group, but only two of them explained the randomization method [52,57]. Four RCTs reported the number of lost participants in each group and stated reasons for each case [52,55-57], but the remaining RCTs did not clarify this issue [53,54]. The allocation concealment and inten…	Qualitative with descriptive synthesis and table; meta-analysis	This study demonstrates that yoga can be helpful for pregnant women to alleviate symptoms of depression. Analysis of overall effect indicated that yoga intervention significantly reduced the level of maternal depression before parturition.
Interventions (other than pharmacological, psychosocial or psychological) for treating antenatal depression	Dennis (2013)	The National Institute for Health Research (NIHR)	Systematic review; Meta-analysis	PubMed/MEDLINE; Embase; Cochrane	No language restriction	2004-2011	6	Other: women with depressive symptoms during pregnancy	Pregnancy	88 (Field, 2009a) + 12 (Freeman 2008) + 20 (manber 2004; intervention group 1) + 20 (manber 2004; intervention group 2) + 52 (manber 2010) + 18 (su 2008) + 16 (wirz-justice 2011)	unknown > 18 years for all studies, comprised between 18 and 40 years in one study and between 18 and 45 years in another study	United States, Switzerland and Taiwan		Healthcare (inpatients and outpatients)	physical therapies of acupuncture (Manber 2004; Manber 2010), maternal massage (Field 2009a), bright light therapy (Wirz-Justice 2011), and the nutraceutical therapy of omega-3 fatty acids (Freeman 2008; Su 2008)	Yes	Mixed	clinical depression and depressive symptomatology + treatment response and depression remission	EPDS; BDI-II; HAMD; CES-D; Clinical interview	Presented numerically/quantitative	Inconsistent	1. Maternal massage, compared to non-specific acupuncture Did not significantly decrease the number of women diagnosed with clinical depression (DSM-IV criteria) immediately post-treatment (one trial, n = 38; risk ratio (RR) 0.80, 95% confidence interval (CI) 0.25 to 2.53) or at final assessment at 10 weeks postpartum (one trial, n = 32; RR 1.93, 95% CI 0.37 to 10.01). Did not significantly decre…	Anxiety	Massage by a significant other, compared to standard care did not significantly decreased the number of women with anxiety as measured by the State Anxiety Inventory (STAI) immediately post- treatment (one trial, n = 149; MD -1.80, 95% CI -5.04 to 1.44).	no trials reported on infant or family outcomes	NA	Yes	Women in the placebo group were just as likely to report a side effect as those in the omega-3 fatty acids group (two trials, n = 57; RR 1.12, 95% CI 0.56 to 2.27)	Yes	drop-out/attrition rates	Field 2009a: The authors report attrition rates were 30%. Freeman 2008: 59 women were recruited and outcome data were available for 51 (86%). It was not clear how many pregnant women dropped out as the sample included both pregnant and postpartum women. Manber 2004: 61 women were randomised and 54 (88.5%) were followed up. Manber 2010: A quarter of the women in each group did not receive the plan…	NA	Briefly mentioned on discussion: In the light of potential or perceived concerns associated with the use of anti-depressant medication during pregnancy and the potential lack of resources to access or obtain psychosocial or psychological interventions, other alternative forms of treatment are needed for antenatal depression.	NA	criteria outlined in the Cochrane Handbook for Systematic Reviews of Interventions (Higgins 2011)	Only of the included studies: Outcome measures for each individual treatment approach varied resulting in no data being combined for the primary outcome. The methodological quality for most of the included trials was not strong with many common limitations such as unclear randomisation procedures, small and homogeneous samples, unclear blinding of outcome assessors, and high attrition rates. Thes…	Qualitative with descriptive synthesis and tables; meta-analysis	Six trials were included in this review incorporating 402 women from the United States, Switzerland, and Taiwan. The body of evidence provided in this review does not allow for a strong conclusion regarding non-pharmacological/psychosocial/ psychological interventions for the treatment of antenatal depression. Only six trials were included and all treatment approaches had two or less trials provi…
Postpartum electroconvulsive therapy: a systematic review and case report.	Gressier (2015)	The authors report no financial or other relationship relevant to the subject of this article.	Systematic review	PubMed/MEDLINE; PsycInfo/PsycArticles; Other: Institute for Scientific Information Web of Knowledge	English	1958-2012	4	PPD diagnosis	Postpartum	Martin, 1958: 27 Kisa et al., 2005: 1 O'Reardon et al., 2011: 1 Levy et al., 2012: 3	Not reported	UK, Turkey, Australia		Unknown	electroconvulsive therapy (ECT)	No	No comparator	efficacy	Other: Unknown	Presented qualitatively	Favours intervention	Martin, 1958: Good response. Out of 27 cases with major depression, 13 recovered with one course of ECT (four to nine treatments), 9 relapsed after the first course but recovered after a second course and 4 patients required maintenance treatments but all recovered. Kisa et al., 2005: Substantial improvement after 8 sessions O'Reardon et al., 2011: Good result. O’Reardon et al. reported a success…	Not reported	not applicable	Not reported	NA	Yes	ECT is well tolerated. Prolonged ECT seizures have been reported with ciprofloxacin in a patient with PP depression The side effects most commonly observed among women who received ECT were the development of transient memory loss with anterograde amnesia and prolonged seizures [33].However,ketamine could reduce the reorientation time after ECT treatment and decrease memory impairment better than…	Not reported	NA	Not reported	Not reported	Not reported	Not reported	No risk of bias assessment performed	No limitations described by the authors	Qualitative with descriptive tables	ECT is often referred to as the treatment of choice for PP psychosis and resistant depression. Our review and case report demonstrates benefits of using ECT in PP disorders, especially depression. In addition, while mothers with severe psychiatric PP disorders that require ECT are most frequently separated from their babies, combined ECT and joint mother–baby hospitalization could be a valuable t…
A systematic review of the safety and effectiveness of repetitive transcranial magnetic stimulation in the treatment of peripartum depression	Cole (2019)	No funding mentioned	Systematic review	PubMed/MEDLINE; Embase; PsycInfo/PsycArticles	English	2008-2018	10	PPD diagnosis	Other: Pregnancy (some pursued treatmetn throughout postpartum	14+30+10+7+3+1+1+1+1+3+1=72	Not mentioned	Canada	Defined the peripartum period as pregnancy and until 6 weeks after parturition to include both ICD10 (World Health Organization, 1993) and DSMV (Diagnostic and Statistical Manual of Mental Disorders (5th ed.), 2013) definitions.	Unknown	rTMS	Yes	Placebo	rates of clinical response and clinical remission at treatment end - Primary efficacy outcomes measures–rates of clinical response (≥50% improvement in clinician rated depressive symptoms) and clinical re- mission (MADRS ≤10, HDRS17 ≤ 7, HDRS21 ≤ 7, HDRS24 ≤ 4, BDI ≤13, EPDS≤9) at treatment end.	EPDS; BDI-II; HAMD; Other: MADRS	Not applicable	Favours intervention	RCT: demonstrated antidepressant efficacy, with linear mixed models revealing significant reductions in Hamilton Depression Rating Scale-17 by study end in the active-rTMS group compared to shamrTMS group. Conservatively assuming a pre-post correlation of 0.7, this corresponds to a standardized mean difference of 0.87. At study end, 81.8% of participants treated in the active-rTMS group were clas…	Cognitive performance	RCT: Women in the active group performed significantly worse on a working memory test (letter number sequencing) after rTMS than women in the sham group (p=0.013), one of four neurocognitive domains that were assessed	APGAR score, preterm birth	unclear	Yes	RCT: Three preterm births (35–36 weeks gestation) occurred in the active group (27%) and none occurred in the sham group, however 2 of these women had previous medical conditions that were risk factors for preterm births. One incidence of fetal brachial plexus weakness was reported in the active group due to shoulder dystocia. Mean APGAR scores at 1 and 5min were 7.14 and 8.55 respectively, with …	Yes	Drop-out rates	RCT: 3 participants dropped out of the active r-TMS group compared to 1 participant in sham-TMS group. Two participants (one from each group) dropped out due to issues with time commitment and two additional participants from the active group dropped out for unreported reasons. Uncontrolled trials: Out of the 47 participants enrolled, 1 discontinued rTMS treatment (2.1%) Case reports: None of the…	Not reported	Briefly on discussion: A survey evaluating patient acceptability to rTMS found that women were more likely to consider rTMS during pregnancy after an informational video, indicating a lack of awareness and stigma may be an obstacle in implementing rTMS as a treatment during the peripartum period (Kim et al., 2011b).	Not reported	RCT: The Cochrane Collaboration's Tool for Assessing Risk of Bias Other studies: Risk of Bias in Non-randomized Studies of Interventions (ROBINS-I) tool	This review consists of a single randomized controlled trial, and the majority of data qualitatively synthesized comes from uncontrolled trials, case series and case studies. These intrinsically have a higher risk of bias, and therefore more sham-controlled trials are required to determine both efficacy and safety. We attempted to maximize the relevance of our review by focusing the search to the…	Qualitative (narrative) with descriptive tables	We performed a systematic review of the literature employing rTMS to treat PPD focusing on studies published since regulatory approval of rTMS and using a strict definition of the peripartum period. rTMS appears to be effective in reducing the symptoms of PPD, and the efficacy, effectiveness, and acceptability of the intervention appear on par with rTMS in the treatment of non-peripartum major de…
Transcranial Direct Current Stimulation (tDCS) for Depression during Pregnancy: Scientific Evidence and What Is Being Said in the Media-A Systematic Review	Kurzeck (2018)	This work was funded by the German Federal Ministry of Education and Research (BMBF), grant code 01EE1403E (German Center for Brain Stimulation, www.gcbs.network).	Systematic review	PubMed/MEDLINE; Embase; PsycInfo/PsycArticles; Other: Ovid Trial register: ICTRP, clinicaltrials.gov	English	2016-2017	2	PPD diagnosis	Pregnancy	1+3=4	23 to 32	India, Canada		Unknown	Transcranial Direct Current Stimulation (tDCS)	No	No comparator	depression improvement	HAMD	Presented qualitatively	Favours intervention	Sreeraj et al.: At the end of the follow-up-phase, HAMD changed from 18 to 5 points and HAMA changed from 32 before intervention to 6 after intervention, both showing a remission. Palm et al.: No statistically significant changes could be observed yet. One patient achieved remission.	Not reported	NA	Not reported	NA	Yes	Sreeraj et al.: The patient tolerated tDCS well without anyadverse event. In 3 out of the total 10 tDCS sessions, side effects were reported: during the fade-in phase transient, mild burning sensations at the site of application and phosphenes. No specific examinations in fetus/mother Palm et al.: tDCS was well tolerated and no adverse events occurred. No specific examinations in thefetus/mother.	Yes	tolerance	The patient tolerated tDCS well without any adverse even; no drop outs	Not reported	Not reported	Not reported	No quality assessment performed	No limitations mentioned	Qualitative with descriptive tables	Although tDCS has a favorable safety profile and has been used to treat depression for more than a decade in numerous clinical trials, this review showed that there is currently an insufficient level of evidence for tDCS during pregnancy. Further large-scale studies with longitudinal design are required to assess the safety of tDCS during pregnancy as current safety data refer to non-pregnant pat…	More recent reviews include more studies that were currently ongoing at the time of this review
Bright light therapy for nonseasonal depression: Meta-analysis of clinical trials	Al-Karawi (2016)	Not Reported	Systematic review; Meta-analysis	PubMed/MEDLINE; PsycInfo/PsycArticles; Scopus; Cochrane; Other: Evidence Based Medicine (EBM) Guidelines, JAMA evidence and the Cochrane Library		2007 - 2011	2	PPD diagnosis	Pregnancy & postpartum	Corral et al: 10 Wirz-justice et al: 16 Total: 26	Not reported	Not reported		Unknown	Bright light therapy	Yes	Other: Placebo (Dim light)	Depression improvement	Other: Different psychometric scales	Presented numerically/quantitative	Other: Inconsistent Corral et al 2007:Both group significantly improved with no significant difference between groups Wirt-Justice et al 2011: Significant improvement of de- pression in patients receiving BLT with significantly higher remission rate Overall: (SMD=-_x0002_0.17, 95% CI, - _x0002_1.05, 0.71, P >0.05, I2=44%)	Subgroup analysis of BLT for peripartum depression revealed moderate heterogeneity across studies and failed to find evidence of efficacy (SMD=-_x0002_0.17, 95% CI, - _x0002_1.05, 0.71, P >0.05, I2=44%) Corral et al: both group significantly improved with no significant differences between groups Wirz-justice et al: significant improvement of depression in patients receiving BLT with significantl…	Not reported	Not reported	Not reported	Not reported	Not reported	Not reported	Not reported	Not reported	Na	Not reported	Not reported	Not reported	Quality Assessment Tool for Quantitative Studies	There are several limitations that should be considered while interpreting the results of this meta-analysis. First, we agree with Golden et al. (2005) that it is quite challenging to design an efficient placebo control and thus blinding the participants to the intervention may not be efficient. The use of dim light may not be as effective since the objective of the trial regarding testing the ef…	Qualitative with descriptive table; meta-analysis with forest plots and subgroup analysis	Data are inconclusive as to whether BLT is efficacious in peri- partum depression. One explanation credits that to the difference in the pathogenesis of perinatal depression which is induced by fluctuations in estrogen which peaks during pregnancy and abruptly decreases after parturition (Meltzer-Brody, 2011). Although the evidence is limited, one study hypothesized that BLT may augment the secre…
Electroconvulsive therapy during pregnancy: a systematic review of case studies	Leiknes (2015)	No funding received	Systematic review	PubMed/MEDLINE; CINAHL; Embase; PsycInfo/PsycArticles; Other: SveMed, Ovid Nursing Database, ISI web of Knowledge, ClinicalTrials.gov, PROSPERO (CRD), WHO ICTRP, POP-database	English, Norwegian, Swedish, Danish, Dutch, French, Italian, or Spanish	1948-2012	13	PPD diagnosis	Pregnancy	1+1+1+1+2+1+1+2+1+1+8+1+2	24 to 41	Germany, USA, India, Spain, UK, Italy, France		Healthcare (inpatients and outpatients)	Electroconvulsive therapy (ECT)	No	No comparator	improvement in psychiatric condition (treatment efficacy)	BDI-II; HAMD	Presented qualitatively	Favours intervention	Appendix table 8: Gahr et al. (2012): Remission of symptoms by Beck; Depression Inventory scores from 56 (before ECT) to 4 (1 week after last ECT) O’Reardon et al. (2011): Improvement after 3 ECT sessions, HAM-D24 score reduced from 40 to 20 with similar changes in other scores. 13 continuation ECTs administered in postpartum period over 6 months, thereafter pharmacotherapy for depression and anx…	Not reported	NA	Fetus adverse events	NA	Yes	Gahr et al. (2012): No report of fetal trauma up to 24 GW- After 24 GW no information about fetus/baby O’Reardon et al. (2011): ECT commented as safe. Malhotra et al. (2008): Beyond 1st trimester tracheal intubation preferred to avoid pulmonary aspiration. Mainly about anesthesia, other data very sparse and lacking Prieto Martin et al. (2006): 2 days after last ECT in 35–36 GW the patient went in…	Not reported	NA	NA	Not reported	Not reported	Not reported	No quality assessment performed	The strength of this paper is the thorough, systematic review of all published literature without any data limitation. Data extracted from the included studies have strictly been limited to primary case presentations by the authors and not secondary “known to the authors” numbers referred to by the authors in the body text. Likewise all other literature review studies on the subject without any p…	Qualitative with descriptive tables	Our results reveal that all potential risk arising from the complexity of ECT intervention, the grand mal seizure, anesthetic and concomitant or previous psychotropic medications, is of great concern and must be taken into account for both mother and fetus/child, and weighed against the clinical benefits, when deciding to administer ECT during pregnancy. ECT during pregnancy should be a last reso…
Efficacy of rTMS in decreasing postnatal depression symptoms: A systematic review	Ganho-Avila (2019)	The Center for Research in Neuropsychology and Cognitive Behavioral Intervention of the Faculty of Psychology and Educational Sciences of the University of Coimbra is supported by the Portuguese Foundation for Science and Technology and the Portuguese Ministry of Education and Science through national funds and co-financed by FEDER through COMPETE2020 under the PT2020 Partnership Agreement [UID/P…	Systematic review	PubMed/MEDLINE; PsycInfo/PsycArticles; Other: LILACS Unpublished reports: Networked Digital Library of Theses and Dissertations, Open Access Theses and Dissertations, OpenAIRE and RCCAP	English, French, Spanish, Polish or Portuguese	1999-2016	4	PPD diagnosis	Postpartum	1+9+14+19	40; 34.11; 28.5; unavailable	Not reported	Whereas participants in Brock et al. (2016) and Garcia et al. (2010) were medication free, those in Myczkowski et al., 2012 could be taking 1mg Clonazepam. Similarly, the patient reported by Ogden et al. (1999) was taking antipsychotics during the first six days of the trial and an antidepressant in the last four. Of the 35 women submitted to active rTMS stimulation, 19 were unipolar nonpsychotic…	Healthcare (inpatients and outpatients)	Repetitive Transcranial Magnetic Stimulation (rTMS)	Mixed	Other: Includes only one RCT sham-controlled. Otherwise only NRSI were included	response rate and the time to response	EPDS; BDI-II; HAMD; Other: Inventory of Depressive Symptomatology-Self-Report (IDS-SR), Clinical Global Impression (CGI)	Presented qualitatively	Favours intervention	Ogden et al. (1999): case report of 40-year-old woman diagnosed with MDD with Psychotic Features with Postpartum Onset - significant improvement from baseline to the end of treatment (3 weeks), the authors concluded that rTMS led to rapid clinical improvement, with remission observed within 2 weeks Garcia et al. (2010): open-label single arm study observing the effect of rTMS in nine antidepressa…	remission status, acceptability, and the neurocognitive assessment measures	qualitative	Not reported	Na	Yes	Ogden et al. (1999): no side effects Garcia et al. (2010): minor side effects (e.g., easily resolved headache, site pain and facial stimulation) Myczkowski et al. (2012): minor to mild adverse effects (scalp discomfort and headache) Brock et al. (2016): no significant adverse effects reported	Yes	Dropout rates	Garcia et al. (2010): All nine participants complied with the protocol (100% acceptability). Myczkowski et al. (2012): All participants completed the study (acceptability rate of 100%) Brock et al. (2016): six patients discontinued treatment due to its demanding schedule, leading to an acceptability rate of 76%	Not reported	Garcia et al. (2010): the authors suggest rTMS as a potential “treatment bridge” to avoid medication during the breastfeeding period. Myczkowski et al. (2012): The authors suggest the future use of rTMS in PPD, as it overcomes potential risks associated with infant exposure to antidepressants during breastfeeding, showing clinical benefits equivalent to those found for pharmacotherapy.	Not reported	RCT: The Cochrane Collaboration's tool for assessing risk of bias for RCTs six domains (Higgins et al., 2011). NRSIs: Risk of Bias in Non-Randomised Studies of Interventions– ROBINS-I seven domains (Sterne et al., 2016). Case reports: adapted the 20-criterion quality appraisal checklist and used 12 of the available criteria (Guo et al., 2016).	Although the evidence reviewed here supports rTMS efficacy in PPD, careful consideration is warranted due to the small number of studies included, the uncontrolled nature of two of them, and the serious/high risk of bias owing to potential selection of data reported, and incomplete information obtained. Finally, insufficient clinical information for half the sample and the diversity of clinical t…	Qualitative with descriptive table	The analysis suggests promising effects of rTMS treatment protocols ranging from 13 to 20 sessions (once daily), using stimulation frequencies between 5 and 20Hz, intensities between 100 and 120% of the MT, and 1200 and 3000 pulses per session to the left anterior prefrontal region of the brain (potentially the DLPFC although two reports were imprecise concerning stimulation site). The reported s…
A systematic review of non-invasive neurostimulation for the treatment of depression during pregnancy	Konstantinou (2020)	This research did not receive any specific grant from funding agencies in the public, commercial, or not-for-profit sectors.	Systematic review	PubMed/MEDLINE; Scopus; Other: Google Scholar	English	1999-2019	21 (16 rTMS, 3 tDCS, 1 tACS, 1 TNS)	PPD diagnosis	Pregnancy	11+10+30+7+3+3+1+2+1+1+1+1+1+1+1+1+14+10+30+9+4 = 142	Not reported (only for the uncontrolled studies: from 23 to 35 years)	Not reported		Unknown	repetitive transcranial magnetic stimulation (rTMS), transcranial direct current stimulation (tDCS), transcranial alternating current stimulation (tACS) and trigeminal nerve stimulation (TNS)	Mixed	Other: Placebo (for RCTs)	depressive symptoms	EPDS; BDI-II; HAMD; Other: CGI, MADRS, BARS, QIDS-SR	Presented qualitatively	Other: rTMS: Favours intervention tDCS: Favours intervention tACS: No information on efficacy TNS: No information on efficacy tVN: No information on efficacy	rTMS - RCT (Kim et al., 2019): Active rTMS resulted in a significant decrease in Hamilton Depression Rating Scale (HDRS-17) scores compared to sham- rTMS. Response and remission rates were not significantly different for the active group versus the sham group (response: 81.8% vs 45.5% / remission: 27.3% vs 18.8%). - Uncontrolled studies: Kim et al. (2011) - Seven of ten (70%) individuals responde…	Not reported	NA	Only neonatal outcomes related to adverse effects	Qualitative description: Fetal adverse effects were not reported in any intervention.	Yes	rTMS - Kim et al. (2019): Maternal side effects included headache, treatment site pain, supine hypotension, eye twitch/jaw pain, dizziness, and nausea and there were no significant differences between active and sham groups. Three preterm births occurred in the active group, and none occurred in the sham group; however, two of these women had previous medical conditions that were risk factors for…	Yes	Drop-out rates	rTMS - Kim et al. (2019): Two participants dropped out of the active-rTMS group (one due to issues with the study time commitment, and one due to unreported reason) compared to one participant in the sham-rTMS (due to issues with study time commitment). - Kim et al., 2011 - No participant dropped out of treatment. - Hızlı Sayar et al. (2014) - One patient withdrew from the treatment after the six…	Briefly on discussion: The current portability of tDCS warrants further trials since this could potentially be accessed by many more patients.	Mentioned briefly on discussion: Non-invasive neurostimulation seems to hold particular promise for the treatment of antenatal depression, given that treatments may act more rapidly, may be more efficacious in the setting of treatment resistance, and potentially more acceptable to some women who prefer no medication exposure in pregnancy. In this study, education regarding the nature of the proce…	Not reported	Cochrane Handbook for Systematic Reviews for Interventions for assessing bias	The limitations of this work include the relatively emerging nature of the field that has not progressed to the point of conducting large randomized controlled trials. Despite the infancy of the field, the information about acceptability of treatment, safety, and preliminary efficacy estimates are very encouraging. Another limitation relates to the prominent heterogeneity of the protocols and par…	Qualitative with narrative synthesis	Of 565 articles, 21 met inclusion criteria: two RCTs (1 rTMS; 1 tDCS), four open-label studies (3 rTMS; 1 tDCS), three case series (3 rTMS), and twelve case reports (9 rTMS; 1 tDCS; 1 tACS; 1 TNS). In all but one published study (1 rTMS), non-invasive neurostimulation resulted in either response or remission of antenatal depression. Minor maternal side effects were reported in rTMS and tDCS studi…
Efficacy and Safety of Transcranial Electric Stimulation during the Perinatal Period: A Systematic Literature Review and Three Case Reports	Laurin (2022)	No funding received	Systematic review	PubMed/MEDLINE; Other: ScienceDirect		2016-2021	5	PPD diagnosis	Pregnancy	1+3+1+10+6=21	23 to 43	Not mentioned		Unknown	Transcranial electrical stimulation (tES) - transcranial direct current stimulation (tDCS) and transcranial alternating current stimulation (tACS)	Mixed	Placebo	improvement in depression symptoms	BDI-II; HAMD; Other: PANAS, MADRS, CGI	Presented qualitatively	Favours intervention	tDCS ref. 49 (case report): monotherapy; One month after the end of treatment, HAM-D reduced from 18 to 5 (–72%) and patient was in remission. ref. 51 (open label trial): monotherapy; Mean HAMD-21 total score reduced from 24.7 ± 10.7 to 15.7 ± 3.7 (–36%) after two weeks, then 7.0 ± 7.1 after four weeks (–72%). Mean baseline BDI-13 declined from 35.3 ± 12.5 to 12.0 ± 1.73 at week 2 (–66%), then to…	Anxiety, WHOQOL, Neurocognitive assessment	tDCS ref. 49 (case report): One month after the end of treatment, HAM-A reduced from 32 to 6 (–81%). ref. 51 (open label trial): Mean baseline TMT-A was 25.0 ± 6.4 and changed to 23.3 ± 9.7 (–6.8%) in week 2, and to 18.5 ± 4.9 (–26%) in week 4. Mean baseline TMT-B was 81.0 ± 56.9 and sank to 69.3 ±42.4 (–14%) in week 2, and to 40.5 ± 12.0 (–50%) in week 4. ref. 54 (open label trial): Significant …	Not reported	NA	Yes	tDCS ref. 49 (case report): Minor adverse effect reported (3/10 sessions) during the fade-in phase: transient, mild burning sensations and fleeting experience of phosphenes. ref. 51 (open label trial): tDCS was well tolerated, no adverse effect occurred. ref. 53 (RCT): The only side effects reported more than 3 times in either group was «buzzing » or « tingling » at the electrode site. There was …	Yes	tolerance and drop outs, satisfaction rate	tDCS ref. 53 (RCT): Two withdrawals in each group, for a retention rate of 88%, and the tDCS satisfaction rate was 87.5%.	Briefly on discussion: Finally, tES has the advantage of being potentially administered at home [73], considering that it is a portable machine with a lower cost than rTMS [74]. Home-based interventions seem to be particularly promising during the perinatal period, as women can encounter difficulties in following a treatment requiring daily trips to the hospital during their pregnancy or whilst h…	Vigod et al. [53] reported patients’ views of treatment and identified global satisfaction and a good acceptance of neurostimulation for patients who refused medication.	Not reported	No quality assessment performed	Although our review strived to be systematic, it obviously has some limits. First, the number of included studies is low. Second, these studies’ designs were heterogeneous and mainly consisted of case reports. We included one RCT, but the sample size was small and most likely involved in the lack of significant results. Third, we included studies that had very disparate pregnancy terms. Finally, …	Qualitative with descriptive table	The results are encouraging, making tES a potentially safe and effective treatment in the perinatal period.	Only extracted data from the systematic review section and not the case reports
Effects of repetitive transcranial magnetic stimulation on depression symptoms and cognitive function in treating patients with postpartum depression: A systematic review and meta-analysis of randomized controlled trials	Peng (2020)	Not reported	Systematic review; Meta-analysis	PubMed/MEDLINE; Embase; Web of Science; Other: CNKI, WanFang, VIP, CENTRAL, Physiotherapy Evidence Database	Chinese and English	2012-2018	14	PPD diagnosis	Postpartum	30+40+33+34+40+32+40+30+38+39+30+24+30+8=448	35.9; 27.2; 34.3; 29.3; 27.0; 23-42; 29.0; 29.2; 25.2; 26; 28.2; 27.73; 26; 29.63	Not reported		Unknown	Repetitive transcranial magnetic stimulation (rTMS), combined with or without other PPD routine treatment (e.g. drug therapy)	Yes	Other: Mixed - routine treatment or sham	Depression symptoms and cognitive function	EPDS; HAMD	Presented numerically/quantitative	Favours intervention	TMS could reduce HDRS scores with SMD of-1.02 (95% CI [-1.37 to-0.66], I2=83%) by a random-effects model analysis The results of meta-regression with duration (3-4 weeks or 7-10 weeks) as covariate showed that P = 0.000, indicating that duration of intervention was related to heterogeneity of included trials. After introducing it into meta-regression model, the variance component between studies …	Cognitive function	two trials(Jiang, 2018; Zhang et al., 2017) reported MMSE score (Fig. 7; B). The pooled results by a random effects model showed that the rTMS group is more helpful in improving the cognitive function of patients with PPD (MD=3.64, 95% CI [0.19 to 7.09], I²=89%).	Not reported	NA	Yes	Nine studies recorded adverse events, 2 (Lu et al., 2015; Sun et al., 2015) of which reported that one of the subjects in the experimental group had withdrawn from the study because of headache; 3 (Myczkowski et al., 2012; Xu and Wang, 2013; Zhao et al., 2012) reported that very few subjects had mild headache at the beginning of treatment; 2 (Bao et al., 2018; Ye et al., 2017) reported adverse ev…	Yes	Drop-out rate	2 (Lu et al., 2015; Sun et al., 2015) of which reported that one of the subjects in the experimental group had withdrawn from the study because of headache	Not reported	Not reported	Not reported	CT bias risk assessment tool of the Cochrane Handbook (Higgins and Greens, 2011)	In order to incorporate the relevant research as fully as possible, we searched eight databases, including both Chinese and English literature. However, there are some limitations in this meta-analysis. Only part of the literature described how random sequences are generated, and almost no literature mentioned allocation concealment, which may have some selection bias. Secondly, few studies have …	Qualitative with descriptive table; meta-analysis with forest plots, subgroup analysis and sensitivity analysis	The results showed that rTMS could effectively relieve the depressive mood and cognitive function of patients with PPD compared with the control group. The study also found that treatment with longer duration was more effective than treatment with 3-4 weeks duration, with SMD of-2.47 (95% CI [-3.03 to-1.91]) and-0.78 (95% CI [-1.00 to-0.56]) respectively. This shows that one month of rTMS interve…	According to the results of meta-regression, stimulation methods (HF of left DLPFC or LF of right DLPFC) have no influence on HDRS depression score.
Electroconvulsive treatment during pregnancy: a systematic review	Pompili (2014)	No funding received	Systematic review	PubMed/MEDLINE; PsycInfo/PsycArticles; Other: Excerpta Medica, PsycLi, Index Medicus	English	1984-2012	14	PPD diagnosis	Pregnancy	1+1+1+1+1+1+1+2+1+1+1+1+1+1+1	Not reported	Not reported		Healthcare (inpatients and outpatients)	Electroconvulsive treatment (ECT)	No	No comparator	rTMS efficacy		Presented qualitatively	Favours intervention	Gahr et al. (2012): Successful treatment with ECT; O’Reardon et al. (2011): ECT was effective and safe for treating severe major depression during pregnancy Bozkurt et al. (2007): Acute and maintenance ECT may be the choice of treatment in pregnant patients who are severely depressed or psychotic Kasar et al. (2007): ECT is a relatively safe and effective treatment during pregnancy if steps are t…	Not reported	NA	Not reported	NA	Yes	See above On the other hand, some authors have noted several adverse effects of ECT for the mother and the child. General adverse effects like confusion, memory loss, muscle soreness and headache can occur post-ECT in any patient and, in pregnant women, these seem to become worse with continuing treatment [65,66]. Fetal bradyarrhythmia is the most common problem in the fetus caused by ECT [50,54,…	Not reported	NA	Not reported	Briefly on discussion: Electroconvulsive therapy appears to be a relatively safe and efficient treatment in pregnant women if some security measures are taken to limit the potential risks. These security measures should include: pelvic examination, discontinuation o fanticholinergic drugs (if not needed), uterine tocodynamometry, intravenous hydration and administration of antacid. In addition, e…	Briefly on discussion: The most common indication for ECT in pregnant women is non-response to or intolerance of antidepressants or other psychotropic medication. Therefore, its use should be evaluated inpatients who cannot continue medical treatment for their disorder (major depression, bipolar disorder, suicidal crises) or to prevent the side effect of psychiatric drugs in the mother and terato…	Not reported	No risk of bias assessment performed	This review has several limitations. First, the review is based on case reports and two retrospective studies. The case reports are not homogeneous, and the treatments were carried out in different historical periods. In retrospective studies, clinical variables are not always readily available. We did not carry out a meta-analysis because the data from most of the studies did not permit such an …	Qualitative with descriptive table	ECT during pregnancy could be a viable alternative in aselected number of patients, and many authors have indicatedthat ECT is relatively safe and efficacious during all trimestersof pregnancy [51]. To insure safety, treatments should take placein a hospital setting in order to manage any fetal emergencies [50]. The presence of an obstetrician in the medical team isrecommended in high-risk patien…
A Systematic Review of the Safety of Electroconvulsive Therapy Use During the First Trimester of Pregnancy	Calaway et al (2016)	No funding received	Systematic review	PubMed/MEDLINE; PsycInfo/PsycArticles; Cochrane	English	1948-2013	3	PPD diagnosis	Pregnancy	1+10+4	32	US, Sweden, Turkey		Unknown	electroconvulsive therapy (ECT)	No	No comparator	Safety	Other: no clinical outcomes reported in this review, only safety	Presented qualitatively	Other: no clinical outcomes reported in this review, only safety	There is limited information pertaining to the safety of ECT during the first trimester. Nevertheless, the available data suggest that ECT is relatively safe, as documented by the case reports found by this review. Events that were associated with ECT treatment included vaginal bleeding, abdominal pain, and miscarriage.These possible adverse consequences of ECT should be weighed against the poten…	Not reported	NA	Safety outcomes	Qualitative description: 1 premature delivery with newborn death and findings of congenital cysts in both lungs,1 miscarriage with previous vaginal bleeding, and self-limited fetal spasms.	Yes	In total, 12.5% of first-trimester pregnancies incurred an adverse event, and miscarriage occurred 3.13% of the time when excluding the 2 adverse outcomes (street accident and congenital pulmonary cysts), which the original authors did not attribute to ECT from the total number of cases that experienced an adverse outcome related to ECT. We found no definitive evidence to support a link between E…	Not reported	NA	NA	Not reported	Not collected directly. But here is the authors perspective: Briefly on discussion: Because depression during pregnancy can undermine decision-making capacity about the management of the pregnancy, it should be noted that the amelioration of depression with ECT has the potential to align a patient's decision-making capacity with the patient's long-held values. The rapidity and success of treatmen…	Not reported	Not reported	Our own review is limited by our methods. We did not search for conference proceedings or write to experts to learn whether they knew of other cases or studies. We did not include articles written in languages other than English. Nevertheless, we found only a limited amount of information relevant to the understanding of safety during the first trimester. The available data suggest that ECT durin…	Qualitative with descriptive table	The vast majority of the identified cases raised no safety concerns for the mother or fetus. These possible adverse consequences of ECT should be weighed against the potential benefits of ECT on untreated mental illness, which in turn can lead to an increased risk of preterm birth, low birth weight, developmental delay, disorganized attachment, and lack of value-driven decision-making capacity. T…	No data on clinical efficacy reported (apart form the case study presented by the authors).
Efficacy of non-invasive brain stimulation in decreasing depression symptoms during the peripartum period: A systematic review	Pacheco (2021)	Ana Osório received financial support from CAPES/Proex (grant no. 0653/2018). Ana Osório and Ana Ganho-Ávila received support from CAPES/PrInt (grant no. 88887.310343/2018-00)	Systematic review	PubMed/MEDLINE; PsycInfo/PsycArticles; Web of Science; Other: Lilacs, Networked Digital Thesis and Dissertations	English, French, Spanish, or Portuguese	1984 - 2020	54 (28 ECT, 20 rTMS, 1 iTBS, 3 tDCS, 1 tACS)	PPD diagnosis	Pregnancy & postpartum	rTMS: 1+1+3+1+1+11+10+2+1+1+30+1+7+1+1+1+3+19+6+9+7+1 TES: 3+1+10+1+1 ECT: 2+1+1+1+1+1+1+1+1+1+1+4+1+1+1+1+1+1+1+1+1+5+1+1+1+3+1+1	Not reported	Not reported	Some studies include bipolar disorder and PPD with psychotic features			Mixed	Mixed	reduction of depressive symptoms	BDI-II; Other: HDRS MADRS QIDS-SR CGI	Presented qualitatively	Favours intervention	rTMS: Concerning rTMS studies during pregnancy, and considering only study completers, in the RCT, 81.8% of the participants in the active group showed response to treatment, of whom 27.7% achieved clinical remission. In the sham group, 45.5% showed response to treatment and 18.8% remitted (Kim et al., 2018). In Kim’s single-arm study (2011), 70% of the patients responded and 30% reached clinical…	Neurocognitive assessment	rTMS: Regarding rTMS during pregnancy, the RCT by Kim et al. (2018) collected data using the Mini-Mental State Examination (MMSE), the Trail Making Test A&B (TMT-A; TMT-B), the Stroop Interference Test, the Wechsler Memory Scale 3rd Edition, the Letter-Number Sequencing (LNS), and the Wechsler Memory Scale 3rd Edition and Digit Span. The authors found significant differences in LNS with the activ…	Not mentioned	NA	Yes	rTMS: The RCT by Kim et al. (2018) reported three preterm births in the active group versus none in the sham group. Across studies, the most common side effect reported by mothers was headache, particularly during the first 10 sessions of treatment (36.4%) for women in the active group versus 9.1% for women in the sham group (Fisher’s Exact, p =.311). From session 10 onwards, headache was reporte…	Yes	Drop-out rate	rTMS: The RCT in rTMS during pregnancy showed that 84.6% women completed the intervention (Kim et al., 2018). In the single-arm studies, all but one participant completed the treatment (93.75%) and across case reports all women completed treatment (100%). As for the rTMS studies conducted in the postpartum period, all women recruited for the RCT (Myczkowski et al., 2012) and for the single-arm st…	Not reported	Briefly on discussion: As this may be a factor of treatment acceptability in postpartum women, rTMS may resonate with those reluctant to use medication in the perinatal period that seek alternative medication-free treatments (Hamdan and Tamim, 2012; Walton et al., 2014).	Not reported	RCTs: Cochrane Collaboration’s tool (Higgins et al., 2011). Open-label studies: Risk of Bias in Non-Randomized Studies of Interventions – Robins-I seven domains (Sterne et al., 2016) and robvis for visualization (McGuinness and Higgins, 2020). Case reports: adapted the 20-criterion quality appraisal checklist from the Institute of Health Economics (IHE’s) (Guo et al., 2016) and used 12 of the ava…	Although our review advances the field by exploring the efficacy of NIBS in reducing PPD, it has also some limitations. Firstly, the available reports regard studies with small sample sizes, mainly single-arm or case report studies, with moderate to high/critical RoB. To better understand the current situation, we did not exclude low-quality reports, but this warrants cautious conclusions. The qu…	Qualitative with narrative synthesis and descriptive tables	Overall, NIBS are promising for treating PPD, being effective, potentially safe, and benefiting from significant acceptability by women. rTMS seems to be efficacious in PPD both during pregnancy and the postpartum period. Bilateral, left-HF, right-LF and left-LF protocols were so far tested. Studies in the postpartum period followed the principles of rTMS use in MDD, with the left-HF in the DLPFC…
Efficacy and safety of repetitive transcranial magnetic stimulation for peripartum depression: A meta-analysis of randomized controlled trials	Liu (2020)	This work was supported by the Beijing major Science and Technology projects (D171100007017001), Beijing Municipal Science & Technology Project (Beijing No. 18)	Systematic review; Meta-analysis	PubMed/MEDLINE; Embase; PsycInfo/PsycArticles; Web of Science; Cochrane; Other: ClinicalTrials.gov, Wanfang, CNKI, VIP, and CBM	Chinese and English	2012-2019	10	PPD diagnosis	Pregnancy & postpartum	40+30+34+14+39+8+24+44+32+30=295	23-30.13	China, United States, Brazil		Unknown	repetitive transcranial magnetic stimulation (rTMS)	Yes	Other: Mixed (sham and antidepressants)	Depression symptoms	EPDS; HAMD	Presented numerically/quantitative	Inconsistent	The aggregated result of the 10 RCTs indicated a significant benefit of Test vs. Control on depression (SMD = 0.65; 95% CI, 0.98 to 0.31; P <0.001; I2 =73%; n =582) Seven studies that included a response rate reported no statistically significant difference between the Test group and Control group by data synthesis (40.26% VS 31.86%; OR = 1.47; 95% CI, 0.99 to 2.17; P = 0.06; I2 = 0 %; n = 457). …	Cognitive function (Mini-Mental State Examination scale (MMSE))	The aggregated result showed significant positive differences in the Test group vs. Control group (OR = 1.25; 95% CI, 0.39 to 2.10; P = 0.004; I2 = 80 %; n = 130) (Table. 5).	Not reported	NA	Yes	These adverse events included headache (all five studies) and dry mouth (Bao et al., 2018; Lu et al., 2015). As expected, the most frequent adverse event was headache, and the aggregated result of the five trials showed no statistically significant difference between the Test group and Control group (8.59% VS 3.25%; OR = 2.34; 95% CI, 0.82 to 6.66; P = 0.11; I2 = 0 %; n = 251) (Table 6). Similarl…	Yes	Drop-out rate	In terms of acceptability, two studies recorded the number of dropouts. The aggregated result showed no statistically significant difference between the two groups (OR = 1.25; 95% CI, 0.26 to 6; P = 0.78; I2 = 7 %; n = 106) (Table 5)	Not reported	Mentioned briefly on discussion: In addition, Kim et al. (2011) proposed that the resistance voiced by pregnant women with respect to rTMS treatment was mainly due to lack of information because increased acceptability was significantly related to adequate health education	Not reported	GRADE criteria provided in the Cochrane Handbook for Systematic Reviews of Interventions	This systematic review points to a number of research limitations. First, eight of the 10 studies were implemented in China. Thus, future meta-analyses should include more non-Chinese multicenter studies. Second, the included RCTs were generally high-risk in terms of methodology, especially in terms of the lack of allocation concealment and blindness. Third, while the FDA approved rTMS for the tr…	Narrative with descriptive table; meta-analysis with forest plots and subgroups	The data indicated that rTMS can significantly reduce HDRS score (SMD = 0.65; 95% CI, 0.98 to 0.31) and improve the remission rate of depressive symptoms (OR = 1.838; 95% CI, 1.05 to 3.18). Thus, rTMS appears to have a positive effect on depression in women with PPD. In terms of safety, no statistically significant differences in the rate of adverse effects, including headache and dry mouth, were…
Repetitive transcranial magnetic stimulation treatment for peripartum depression: systematic review & meta-analysis	Lee (2021)	No funding received	Systematic review; Meta-analysis	PubMed/MEDLINE; Embase; PsycInfo/PsycArticles; Cochrane	English	2008-2019	10	PPD diagnosis	Pregnancy & postpartum	11+8+10+30+7+1+1+3+1+1+1+1	30.13, 29.63, 31.2, 32.69, 34.11, 28, 30, 35.7, 30, 30, 30	Not mentioned	Although 20 participants were treated with antidepressants [60, 61, 65] along with rTMS, their antidepressant doses were stable for two to 4 weeks, and one participant was treated with clonazepam for insomnia [62].	Unknown	Repetitive transcranial magnetic stimulation	Other: Mixed - no control and sham	Other: Mixed - no control and sham	Depression improvement	BDI-II; HAMD; Other: MADRS	Presented numerically/quantitative	Favours intervention	SR: In the 10 studies selected for the systematic literature review, 76 patients had an average 59% improvement in depression. Thirty-seven percent of the participants showed depression remission (depression scale rating was lowered to that of a normal person), and 66% of the participants showed a response to rTMS (depression scale score reduced more than 50% compared to before treatment). MA: Th…	Not reported	NA	Safety reported in adverse effects section	NA	Yes	In the 10 studies selected for systematic review, about 15% of the patients experienced side effects in the group receiving rTMS therapy. However, in the RCTs, there was no difference between the experimental groups and the control groups [58, 59], and there were minor side effects that did not worsen the patients’ health, such as headache [58, 60, 62, 65, 66] and pain at the stimulation site [62…	Yes	Briefly mentioned on discussion	Although the acceptance rate of rTMS was also low, when knowledge about the treatment was shared, the acceptance rate increased by more than 50%, showing the possibility as a treatment method for PPD [84]	Not reported	Briefly on discussion Mothers do not prefer the current treatment for peripartum depression. They are not willing to take antidepressants because they are concerned not only about the side effects that they will suffer but also the side effects to the fetus [80, 81] Besides, 2.5% of mothers suffer from treatment-resistant depression and have to choose a different treatment method [82].	Data not directly driven by the study: Briefly on discussion From the side of economic efficiency, rTMS may be a good alternative for treating PPD. For example, rTMS might save $112 per quality-adjusted life years (QALY) compared to antidepressants [85] and might save $8515 per year compared to ECTs [86]. rTMS could reduce anxiety about the cost, which was one of the risk factors that had the mos…	RCT studies were examined using the risk-of-bias 2 (ROB2) tool and the NRS were examined using the Risk of Bias Assessment Tool for Non-randomized Studies (ROBINS-I). Case reports and series were evaluated used the methodological quality tool because they could be adopted as evidence of new treatments	Regarding the limitations of the meta-analysis, our results showed high heterogeneity, and the reason may be heterogeneity due to methodological diversity because the parameters of rTMS varied from study to study, or heterogeneity due to coincidence because the analysis was conducted with small sample-sized studies. However, because the parameters vary according to the patient’s situation (e.g., …	Qualitative with descriptive tables; meta-analysis with forest plot and sensitivity analysis	According to the analysis of the included studies, the therapeutic effect size of rTMS for PPD showed an SMD of 1.394 (95% CI: 0.944–1.843), and the sensitivity analysis showed an SMD = 1.074 (95% CI: 0.689–1.459), which is a significant effect, but this effect size could be overestimated because more than 50% of the studies were NRS, and some studies were at risk of bias. Nonetheless, rTMS seems…
The impact of physical activity intervention on perinatal depression: A systematic review and meta-analysis	He (2023)	Program for the Philosophy and Social Sciences Research of Higher Learning Institutions of Shanxi (2020W082) and Planning subject of for the Philosophy and Social Sciences of Shanxi (2020YY168)	Systematic review; Meta-analysis	PubMed/MEDLINE; Embase; Web of Science; Cochrane	English	2003-2021	13	Mixed	Pregnancy & postpartum	32+36+34+11+12+47+46+46+12+20+33+9+10 = 348	21-37.3	Australia, Spain, Turkey, the UK, the USA, China,	12 w pregnancy up to 12 months postpartum	Mixed	Physical Activity	Yes	Mixed	depression and depression severity	EPDS; CES-D	Presented numerically/quantitative	Inconsistent	Prenatal Depression: A total of 2 articles were included for evaluation of the EPDS in prenatal depression women, both of which were of low intensity and <450 METs-min/week. The heterogeneity test showed I2 =0.0, so the fixed-effect model was used for analysis. The results showed that the physical activity intervention group was less depressed than the control group (WMD: -2.78, 95%CI: 5.03 to 0.…	Not mentioned	NA	not mentioned	NA	Not reported	Not applicable	Not reported	Not applicable	Not mentioned	Adherence reported for two studies: 10 of 11 women achieve the intervention goal (Daley 2008); 75% adherence (Amstrong 2004)	Not mentioned	Not mentioned	modified Jadad scale (Joanna Briggs Institute, online clinical evidence evaluation system of the Australian Evidence-Based Nursing Center)	No limitations mentioned by authors	Narrative synthesis, tables, groupanalysis, forest plots and funel plots. Quantitative, with weighted mean difference (WMD) or the risk ratio (RR) used as the effect indicator, and the effect size represented by the 95 % confidence interval (CI).	We found that Pre-and postpartum physical activity could reduce pre- and postpartum depression, respectively, and perinatal physical activity is recommended for both depressed and general perinatal women.	Physical activity includes yoga
Paroxetine combined with traditional chinese medicine prescriptions in the treatment of postpartum depression: A systematic review of randomized controlled trials	Zeng (2022)	No financial interests	Systematic review; Meta-analysis	PubMed/MEDLINE; Embase; PsycInfo/PsycArticles; Cochrane; Other: CNKI, Wanfang Data, VIP	Chinese	2008-2021	11	Mixed	Postpartum	- xu (2020) : 41 - Fu (2021) : 69 - zhu (2016) : 49 - lin (2008) : 37 - jin (2013) : 50 - su (2014) : 59 - lin (2020) : 36 - shao (2011) : 50 - mao (2020) : 43 - fan (2018) : 13 - cai (2020) : 50	not mentioned	China	not reported	Unknown	paroxetine combined with traditional chinese medicine prescriptions	Yes	Other: Active comparator (paroxetine)	depressive symptoms	EPDS; HAMD	Other: Presented numerically/quantitative (SMD; fixed or random effects acording to heterogeneity)	Favours intervention	The meta analysis results show that paroxetine combined with traditional chinese medicine prescriptions can reduce the Hamilton Depression Scale (HAMD) score [WMD =7.35, 95 % CI (10.84, 3.87), P ＜0.001] and Edinburgh Postpartum Depression Scale (EPDS) score [WMD =3.24, 95 % CI (5.96, 0.53), P <0.001].And better than paroxetine treatment alone in terms of improving clinical efficacy [RR =1.22, 95 …	N.A.	n.a.	not reported	n.a.	Not reported	n.a.	Not reported	not reported	not reported	not reported	not reported	not performed	Cochrane’s risk of bias	The overall quality deviation of the included trials, three of which were moderate. All RCTs include the principle of randomness, and no RCT describes the hidden or blindness of the appraiser’s allocation The performance of some meta-analyses os limited due to the large amout of unexplained heterogeneity	narrative, tables, meta-analysis, forest-map, funnel-plot and sensitivity analysis	It is clear that the clinical effect of paroxetine combined with tradi-tional Chinese medicine prescriptions in the treatment of postpartum depression is better than that of paroxetine alone, but the discussion of its adverse effects may be more convincing. [..] Based on the combination of paroxetine and traditional chinese medicine prescriptions in the treatment of postpartum depression, there i…
Efficacy and Safety of Shuganjieyu Capsule Alone or in Combination with Other Antidepressants in the Treatment of Postpartum Depression: A Meta-Analysis	Wang (2022)	National Natural Ccience Foundation of China (81701888), Science and Technology Program of Sichuan (2019YFS0239), and Health and FamilyPlanning Commission Foundation of Sichuan Province (17PJ262)	Systematic review; Meta-analysis	PubMed/MEDLINE; Embase; Other: CNKI, CBM, Wan-Fang, and VIP	English, Chinese	2012-2020	16	PPD diagnosis	Postpartum	33+40+40+36+100+30+33+48+48+39+28+60+60+32+30+50 = 707	27 - 26.8 - 27.51 -27.4 - 28.12 - 26.1 - 27 - 27.03 - 26.8 - 25.7 - 27 - 29.65 - 31.02 - 29.6 - 26.6 - 26	Only Chinese studies		Unknown	Shunganjieyu Capsule (alone or in combination with other antidepressants)	Yes	Active comparator	depressive symptoms change	HAMD	Presented numerically/quantitative	Does not favour intervention	In total, 6 studies compared 6-week HAMD reduction in the Shuganjieyu group and regular antidepressant group (Figure 4). 5 studies compared Shuganjieyu citalopram, with 197 patients in the Shuganjieyu group and 193 patients in the citalopram group. The difference of HADM reduction between the two groups was not significant (p = 0.05). 1 study compared Shuganjieyu and fluoxetine. The HAMD reductio…	Not mentioned	mean difference, fixed effect	n.a.	n.a.	Yes	Summary and comparison of each adverse event are given in Table 3. In total, 10 studies compared overall adverse events rate in patients receiving Shuganjieyu and regular antidepressant. Adverse event rates among patients receiving Shuganjieyu versus antidepressants is lower Dizziness, insomnia, nausea/vomiting, tachycardia, dry mouth, constipation, hand tremor, anorexia, and agitation the advers…	Yes	Drop-out rate	Among the 16 studies, 2 study reported rate of dropout or loss to follow up [36,42]; other 14 studies reported all patients had completed the trial	Not mentioned	Not mentioned	Not mentioned	Cochrane risk-of-bias tool	This is the first meta-analysis evaluating efficacy and safety of Shuganjieyu capsule in the treatment of PPD. It may provide international researchers with a good access to the related studies carried out and mainly published in Chinese medical journals, thus assisting in development of potential new treatment strategy for PPD and target of future investigations. However, there are some limitati…	Qualitative with descriptive table; meta-analysis with forest plots and subgroup analysis	Our study indicated that Shuganjieyu capsule alone had similar efficacy and better safety profile compared with regular antidepressants; Shuganjieyu capsule combined with regular antidepressant had better efficacy compared with regular antidepressant, without significant increase of adverse effect. Considering its natural origin, Shuganjieyu capsule shall be a good option no matter for single usa…
YOGA'S THERAPEUTIC EFFECT ON PERINATAL DEPRESSION: A SYSTEMATIC REVIEW AND META-ANALYSIS	Wang (2022)	no conflict of interest	Systematic review; Meta-analysis	PubMed/MEDLINE; Embase; Web of Science	English	2012-2020	7	Mixed	Pregnancy	not mentioned	not mentioned	USA		Unknown	Yoga	Yes	Mixed	depressive symptoms	EPDS; HAMD; CES-D; Other: QIDS, POMS	Presented numerically/quantitative	Inconsistent	Uebelacker 2015: -1.38 (-4.14, 1.41)?; Davis 2015: -0.53 (-3.67, 2.61)?; Buttner 2015: -4,54 (-7.55, -1.73)?; Field 2013a: -2.70 (-0.01, 3.61)?; Field 2013b: -6.10 (-12.59, 0.39)?; Field 2012: -4.05 (-9.77, 0.07)?	anxiety	SMD random effect	Not reported	n.a.	Not reported	Not reported	Not reported	Not reported	n.a.	Not reported	Not reported	Not reported	Cochrane System Reviewer’s Manual Version 5.1 Bias Risk Assessment Standard, Revman	Revman 5.3 was adopted to assess the risk of bias in the included studies (Figure 2a, 2b). Most of the re-search metthe requirements of random sequence gene-ration and only Ko et al. (2013)reported high risk inthis project. Due to the particularity of yoga interven-tion, most of the study did not report the status of “blinding of participants and personnel” except Newham et al.(2014). In terms of…	table of synthesis, qualitative synthesis, Random effects meta-analysis and sub-group analysis; funel plot	Yoga can effectively relieve symptoms of depression and anxiety in the perinatal period, which can be used as an auxiliary treatment option clinically.
Exercise for perinatal depressive symptoms: A systematic review and meta-analysis of randomized controlled trials in perinatal health services	Morres (2022)	European Social Fund; Greek state Scholarships Foundations	Systematic review; Meta-analysis		English	2008-2017	3	Mixed	Other: Postpartum	n.r.	Daley 2008= 29-31; Forsyth 2017= 25 SD 5.1.; Daley 2015b= 29.3 SD 5.7	UK		Healthcare (inpatients and outpatients)	exercise counselling; aerobic exercise & coaching	Yes	Mixed	depressive symptoms	EPDS	Presented numerically/quantitative	Does not favour intervention	Daley 2008= -.22(0.86, 0.42) ; Forsyth 2017= -0.17 (-1.00, 067).; Daley 2015b= -0.41 (-0.83, 0.01)	Not reported	mean difference random effect CI	Not reported	Not reported	Not reported	"the reviewed trials in this study did not examine for side effects induced by exercise"	Yes	attendance/dropouts	attendance/dropouts: Daley 2008= 55%/20%; Forsyth 2017= 1. 14%/- 2. 24%/-; Daley 2015b= 69.4%/ 6.3%	Not reported	Not reported	Not reported	PEDro scale	In the first sensitivity analysis, the overall antidepressant effect of exercise increased in lower risk of bias trials, suggesting greater treatment efficacy in higher design quality. Importantly, lower risk of bias increases the odds of recording the true treatment effects, whereas higher risk of bias may overestimate treatment effects	descriptive and qualitative analyses; also forest plots (with sensitiivty analysis and subgroup analysis) and funel plots	Exercise showed a statistically significant, small, overall antidepressant effect (SMD =-0.21, 95% CI =-0.31, -0.11, p =0.0001) with low/non-significant heterogeneity (Q =17.82, I 2 =16%, p =0.27). Exercise improved PD symptoms, especially in RCTs with lower risk of bias or with ≥150 min/day moderate intensity aerobic exercise interventions. Findings are clinically useful but more RCTs for clinic…
Physical exercise interventions for perinatal depression symptoms in women: A systematic review and meta-analysis	Liu (2022)	Not reported	Systematic review; Meta-analysis	PubMed/MEDLINE; CINAHL; Embase; PsycInfo/PsycArticles; Web of Science; Cochrane	English	2004-2021	20	Other: Mixed; 10 studies included eligible participants with perinatal depression symptoms at baseline, with one study based on QIDS-SR16 (The 16-Item quick inventory of depressive symptomatology, 7–20 points), one study based on ICD (International Classification of Diseases), one study based on PHQ-9 (Patient Health Questionnaire-9, ≥9 points), two studies both based on EPDS (>12 points) and fiv…	Pregnancy & postpartum	251	16 or older	USA, Australia, the UK, China, Turkey	Pregnant (12-36 weeks), postpartum (up to 4 weeks, 4-6 weeks, within 6 weeks, up to 28 weeks, within 6 months, within 12 months, between 3-9 months)	Unknown	Exercise types assessed in this review included physical exercise (n=5), yoga (n=2), pram/stroller walking (n= 2), walking (n=1) professional yoga instructor or physical therapist taught.	Yes	Mixed	Perinatal depression	EPDS; HAMD	Other: Presented numerically/quantitative (For dichotomous data: RRs (Mantel-Haenszel risk ratios); If the heterogeneity was high in analyses, they used a random-effect model; otherwise, a fixed-effects meta-analysis: SMD.)	Other: Inconsistent	The authors did not conduct subgroup analysis only for women depressed at baseline	Not mentioned	Not applicable	Not mentioned	Not applicable	Not reported	Not applicable	Not reported	Not mentioned	Not mentioned	Not applicable	Not mentioned	Not mentioned	Cochrane Collaboration’s tool; GRADEpro	Meanwhile, there are several limitations to our study. Firstly, partial subgroups with available studies for meta-analysis were relatively limited, which may affect the accuracy of the results. Secondly, without considering the baseline exercise habits and dose of exercise, the effect of exercise on reducing perinatal depression symptoms may be misestimated. Thirdly, outcome measures were inconsi…	Narrative; descriptive table with qualitative and quantitative; forest plots	Physical exercise showed a significant effect on reducingperinatal depressive symptoms. (based in all studies regardless baseline symptoms or diagnosis)	Authors' conclusions are based in a mixed analysis of studies that included women with baseline depressive symptoms and universal pregnant or postnatal women about whom no information was provided at baseline. The authors did not conduct subgroup analysis only with those 10 studies clearly including depressed women.
The effectiveness of telemedicine interventions on women with postpartum depression: A systematic review and meta-analysis	Liu (2022)	Not reported	Systematic review; Meta-analysis	PubMed/MEDLINE; CINAHL; Embase; PsycInfo/PsycArticles; Web of Science; Cochrane	English	2003-2017	13: Kara 2014; Rhonda 2018; Cindy-Lee 2003; Dwenda Kay 2013; Hanna 2020; Hourieh 2013; O'Mahen 2014; Heather 2013; Alyssa 2019; Lisa 2012; Katherine 2017; Rebecca 2019; Sakineh 2013	Mixed	Postpartum	Kara 2014= 41; Rhonda 2018= 12; Cindy-Lee 2003= 20; Dwenda Kay 2013= 13; Hanna 2020= 79; Hourieh 2013= 27; O'Mahen 2014= 41; Heather 2013= 462; Alyssa 2019= 72; Lisa 2012= 35; Katherine 2017= 312; Rebecca 2019= 19; Sakineh 2013= 122	≥18years	UK, USA, UK, Netherlands, Iran, Australia		Mixed	parenting, parent child interaction, peer support, online intervention, telephone based support, behavioral activation treatment, app-based nurse moderated program, videoconferencing	Yes	Mixed	depressive symptoms	EPDS; CES-D; Other: Hamilton Depression Rating Scale with Atypical Depression Supplement (SIGH-ADS)	Presented numerically/quantitative	Favours intervention	see SMD's for selected studies in figure5 and OR's in figure 6	anxiety, behavioral activation, parental competence, maternal self esteem, child-care stress, maternal loneliness, perception of peer support, work and social impairment, functional status,	SMD random effect and OR, random effect	Not reported	N/A	Not reported		Yes	Item 5 of RoB (attrition bias)	All low; except for Hourieh 2013 - unclear	not reported	not reported	n.a.	Cochrane handbook tool for assessing the risk of bias	Among these stud-ies, 75% (15/20) adequately described the randomization method, and 70% (14/20) demonstrated allocation concealment. Concerning blinding, only 25% (5/20) and 15% (3/20) of study outcomes were less affected by blinding of participants and personnel and outcome as-sessment, while 60% (12/20) and 75% (15/20) of the studies lacked detailed reporting of blinding to assess the risk of …	MD or SMD (depending on the measures); fixed effects if heterogeneity was not sig; otherwise, random-effects models were used.	The results demonstrated that telemedicine was an effective intervention for treating PPD and anxiety and for improving functional impairment in women during their postpartum period
Efficacy of Prenatal Yoga in the Treatment of Depression and Anxiety during Pregnancy: A Systematic Review and Meta-Analysis	Lin (2022)	The authors did not receive any funding to conduct this research.	Systematic review; Meta-analysis	PubMed/MEDLINE; Cochrane; Other: Science Direct	English and Chinese	2012-2016	5	Scarce information	Pregnancy	unclear	24.4 (4.7), 28 (5.9) (not available for all studies)	USA, Iran		Unknown	Yoga	Yes	Other: Unknown	Depression	HAMD; CES-D	Presented numerically/quantitative	Favours intervention	Results showed that significant improvement in depression after receiving prenatal yoga was observed for women with depression (random-effects model: 5 trials, SMD = −1.93, 95% CI= −3.08 to −0.77, p = 0.001) (Figure 3). After conducting a sensitivity analysis, the results also demonstrated significant improvement in depression after treatment	Anxiety	results demonstrated that significant improvement in anxiety after receiving pre- natal yoga was observed for women with depression (fixed-effects model: 2 trials, SMD = −0.86, 95% CI = −1.22 to −0.50, p < 0.00001) (Figure 5b). After	not reported	NA	No	Only one article assessed the adverse effects for each participant after receiving yoga, and no adverse effects were observed	Not reported	NA	NA	Not mentioned	Not mentioned	Not mentioned	Not performed	However, our results lacked a high level of evidence, and more randomized controlled trials should be further conducted to confirm our results	Narrative synthesis, tables, meta-analysis, forest plots with subgroup or sensitivity analysis (see supplementary materials)	The current evidence has suggested that yoga was effective in reducing depression and anxiety for pregnant women with or without depression. For subgroup analyses, our results showed that yoga was effective in reducing depression and anxiety for pregnant women with depression.
Efficacy of nondrug interventions in perinatal depression: A meta-analysis	Jiang (2022)	The Technology Support Project of Xinjiang (2017E0267 and 2020E0286), The 10th Inner Mongolia Autonomous Region ‘Prairie excellence’ Project, Natural Science Foundation of Xinjiang Province (2018D01C228), Outstanding Youth Science and Technology Talents of Xinjiang (2017Q007), Natural Science Foundation of China (81,560,229), Beijing Natural Science Foundation (7,152,074), Natural Science Foundat…	Systematic review; Meta-analysis	PubMed/MEDLINE; Embase; Web of Science; Cochrane; Other: ProQuest, Science Direct, ClinicalKey, Wanfang Data (Chinese database), and China Knowledge Resource Integrated Database	Abstracts in English	2013-2021	6	Mixed	Pregnancy & postpartum	Unknown	27,89 (min = 19,68; max = 34,98)	USA, India, China	13 weeks pregnancy up to 12 months postpartum	Unknown	Yoga	Yes	Mixed	change in depression score from baseline to end point, which is measured by a validated depression scoring system	EPDS; HAMD; Other: HADS = Hospital Anxiety and Depression Scale	Presented numerically/quantitative	Does not favour intervention	No effect of yoga on perinatal depression was observed (P =0.07).	Not mentioned	Not applicable	Not mentioned	Not applicable	Not reported	Not applicable	Not reported	Not mentioned	Not applicable	Not mentioned	Not mentioned (only in the discussion but not on a systematic way)	Not mentioned	Cochrane risk of bias tool for randomized trial	This study had several limitations. First, although the number of original studies and participants involved in our study was relatively small, which may have affected the results, only RCTs as the recognized “gold standard” for research were selected, which reduced the heterogeneity of data sources. This also suggests that RCTs should be conducted in the future to provide more evidence for the e…	Narrative Synthesis, tables, forest plots (and funel plots SMD)	This meta-analysis showed that yoga had no effect on perinatal depression	Non systematic assessment of acceptability: Most women reported that they were more inclined to psychological (especially CBT and IPT) (Sockol et al., 2011) and CAM interventions (with the highest acceptance of yoga) (Battle et al., 2010) during pregnancy and postpartum.
Exercise and yoga during pregnancy and their impact on depression: a systematic literature review	Jarbou (2022)	Australian Rotary Health and the Rotary Club of Liverpool West	Systematic review	PubMed/MEDLINE; Web of Science; Scopus	English	2012-2016	5 (Uebelack 2016, Davis 2015, Field 2013b, Field 2012, Field 2013a)	Mixed	Pregnancy	12+23+46+?+46= >127	18-45	USA	From mild symptoms to established diagnose	Unknown	mixed exercise, yoga/tai chi, yoga/massage, yoga	Yes	Mixed	Depression and Depression & Anxiety	EPDS; CES-D; Other: POMS, STAI-S and STAI-T, PANAS-N, Quick Inventory of Depressive Symptomatology (QIDS)	Presented qualitatively	Inconsistent	Direction of findings is mixed across studies - Four of the 5 studies reported statistically significant improvements in depressive and anxiety symptoms after the exercise intervention compared to baseline (Davis et al. 2015, Field et al. 2012, 2013a, 2013b); this effect extended to 1–3 weeks postnatal in the one study that included measures in the postnatal period (Field et al. 2013a this effect…	anxiety	p values	Not mentioned	NA	Not reported	No adverse effects were reported in any of the included studies.	Not reported	NA	Not mentioned	Not mentioned	Not mentioned	Not mentioned	Cochrane Handbook for Systematic Reviews of Interventions	Risk of bias is summarized in Fig. 2. Up to 65% of the included articles have met the sequence generation for ran-domization. Approximately 50% applied concealed allo-cation, 24% of the included articles performed blinding of participants and personnel, 30% performed blinding of outcome assessment, and 80% showed low risk for attri-tion bias, while 49% had low risk for selective reporting. Both b…	Narrative synthesis and summary Tables comparing Intervention vs control, Intervention vs baseline; Control vs baseline	Four of the studies showed evidence of improved depressive or anxiety scores following the exercise intervention; however, only one showed an improvement relative to control.	in women with antenatal depression, the incorporation of yoga in pregnancy can improve depressive symptoms in the perinatal period; however, this is based on a small number of studies, and it is not clear whether this is superior to non-exercise controls.
Effect of peer support intervention on perinatal depression: A meta-analysis	Fang (2022)	Humanity and Social Science Youth Foundation of the Ministry of Education of China and the National Natural Science Foundation of China	Systematic review; Meta-analysis	PubMed/MEDLINE; Embase; PsycInfo/PsycArticles; Cochrane; Other: Wanfang, VIP, CNKI, CBM	Not mentioned	2000-2013	3	Mixed	Pregnancy & postpartum	30+52+13 = 95	29.1 (SD = 4.2); 24.1 (SD = 5.05); 28.1 (SD = 3.7)	China and USA	3 weeks postpartum, pregnant, 6 months postpartum	Unknown	Peer support (intervention providers were peers who had similarities with pregnant women (e.g., health concern or stressor or other similar characteristics) and possessed specific knowledge obtained from personal experience rather than formal training)	Yes	Mixed	severity of depressive symptoms	BDI-II; CES-D	Presented numerically/quantitative	Inconsistent	Chen 2000 shows a statistically significant effect of PS; Field 2013 and Gjerdigen 2013 show a non-statistically significant benefit.	Not mentioned	SMD	Not mentioned	not applicable	No	None of the studies reported adverse events.	Yes	Adherence	84,62% - 100%	Not mentioned	Not mentioned	Not mentioned	Cochrane risk of bias assessment tool	First, the training of peer supporters and the content of interventions may be important factors affecting the results. However, these factors were not included in the subgroup analysis due to the absence of reporting or the content being too diversified in some of the included trials. Second, some subgroups only contained a small number of studies, so the results need to be treated with caution.…	Tables, narrative synthesis, Meta-analysis with subgroup analysis, forest plots and funel plots	The authors do not derive conclusions regarding only depressed women
The effect of music, massage, yoga and exercise on antenatal depression: A meta-analysis	Zhu (2021)	Was not funded.	Systematic review; Meta-analysis	PubMed/MEDLINE; Embase; Web of Science; Cochrane; Other: CNKI, WanFang	Chinese and English	2012-2016	7 (with confirmed depression): Zhan 2016; Uebelacker 2016; Shu 2019; Field 2012; Mitchel 2012; Field 2013; Davis 2014;	Mixed	Pregnancy	Not extractable	not mentioned	Australia, USA, China, Saudi Arabia		Unknown	massage, massage + group IPT, yoga, mindfulness-based yoga, exercise	Yes	Mixed	depressive symptoms	EPDS; CES-D	Presented numerically/quantitative	Favours intervention	see fig 2	Anxiety	SMD; Also favours intervention	Not reported	N/A	Not reported	na.	Not reported	Not reported	Not reported	The effect of music intervention on prenatal depression and anxiety seems to be better than others, maybe it has the highest feasibility, the lowest difficulty in implementation, and it is easier to devote to wholeheartedly, while the compliance of patients with other in-terventions may be low. We need to explore more mechanisms to further demonstrate this conclusion ... This study has several st…	Not reported	Not reported	Grading of Recommendations Assessment, Development, and Evaluation (GRADE) criteria; Cochrane Risk of Bias Tool (Higgins JPT, 2021)	All studies were assessed as unclear risk at reporting bias and other bias due to the lack of necessary information.	Narrative synthesis, tables and forest plots with Random effects model using mean differences with 95% confidence intervals	This research found low to very low evidence that yoga, exercise, music and massage could reduce antenatal depression. Among them, music may be the most effective intervention, and integrated yoga other than simple yoga would improve prenatal depression. The effect of Chinese Medicine Five Element Music may be better than ordinary music.
… fatty acid (n-3 PUFA) supplementation for prevention and treatment of perinatal depression: a systematic review and meta-analysis of randomized-controlled trials	Suradom (2021)	Chiang Mai University, Chiang Mai, Thailand. However, Chiang Mai University had no role for research conception, study design, data analysis, or study report	Systematic review; Meta-analysis	PubMed/MEDLINE; Web of Science; Scopus; Cochrane; Other: ClinicalTrials.gov	English	2008-2020	4	Mixed	Pregnancy & postpartum	73	18-45	Not mentioned	All participants met the diagnosis of perinatal depression defined by the Diagnostic and Statistical Manual of Mental Disorders systems (DSM-IV, DSM-IV-TR, DSM-5). The diagnosis was given using some structured clinical interviews, including the Composite International Diagnostic Interview (CIDI), the Mini International Neuropsychiatric Interview (MINI), and/or thStructured Clinical Interview for …	Unknown	n-3 PUFA (DHA and EPA)	Yes	Placebo	change of depression severity scores	EPDS; BDI-II; HAMD; Other: CGI: Clinical Global Impression MADRS: Montgomery–Åsberg Depression Rating Scale MINI BDI	Presented numerically/quantitative	Does not favour intervention	the pooled standardized mean obtained from four comparisons also revealed no statistically significant superiority of n-3 PUFA supplement (N=141, SMDs = -0.14, 95% CI -0.55 to 0.27, I2 = 31%).	Not mentioned	Not mentioned	Not mentioned	Not mentioned	Not reported	(these adverse effects were only qualitatively reviewed) No severe adverse reactions or mortality associated with n-3 PUFA supplementation. Common adverse effects included nausea and vomiting, diarrhea, heartburn, belching, unpleasant taste, itchy skin, and insomnia	Not reported	Not mentioned	Not applicable	Not mentioned	Not mentioned	Although our systematic review could not confirm the benefit of n-3 PUFA supplementation for perinatal depression, its findings should not deter the supplementation of n-3 PUFAs for perinatal women. A decision to take n-3 PUFA supplements during perinatal periods should also consider other risks and benefits associated with the supplementation. As supplementary food, n-3 PUFAs possess very low ri…	Cochrane Handbook for Systematic Reviews of Interventions.	Moderate (inconclusive results, small sample size)	Narrative synthesis; descriptive table with qualitative and quantitative; forest plots	The results of our meta-analysis remain inconclusive. We found insufficient evidence to determine the efficacy of n-3 PUFA supplementation for perinatal depression - either prevention or treatment. Initiating n-3 PUFA supplementation at any stage of perinatal periods does not affect its efficacy. Its efficacy is not associated with the daily doses of DHA or DHA plus EPA. However, the adverse even…	The results of a trial not included in the meta-analysis (because it did not present baseline data) also found no therapeutic effect of n-3 PUFA supplementation in reducing depressive symptoms of pregnant women with current or history of depression [36].
The effectiveness of mHealth interventions on postpartum depression: A systematic review and meta-analysis	Zhou (2020)	Not funded	Systematic review; Meta-analysis	PubMed/MEDLINE; Embase; PsycInfo/PsycArticles; Cochrane; Other: Clinical Trials.gov	English	2003-2015	6	Mixed	Postpartum	Dennis 2003 - 20 Dennis 2009 - 349 Ngai 2015a - 197 Ngai 2015b - ? Sawyer 2019 - 80 Shamshiri 2014 - 27 20+349+197+80+27 = 673	minimum 18 (mean nor ranges reported)	Australia, China, Iran, Canada		Unknown	Interventions included any form of mHeatlh: Shorey 2019 (peer support), Sawyer 2019 (nurse-led group support), Shamshiri Milani 2014 (telephone support), Dennis 2003, 2009 (peer support)	Yes	TAU		EPDS; PHQ-9; Clinical interview; Other: PSI,PSCS,NCAST	Presented numerically/quantitative	Favours intervention	Subgroup analysis showed that when compared with the control group, using mHealth interventions for PPD treatment could significantly decrease EPDS score (treatment group: MD = –1.15, 95% CI: –1.67, –0.63)	Not reported	Not reported	Not reported	Not reported	Not reported	NA	Yes	Attrition bias on rob assessment	Unclear: Dennis 2003, 2009 Low drop-out: Sawyer 2019, Shamshiri Milani 2014, Shorey 2019	Most mHealth lifestyle and medical apps for expectant mothers seemed to be feasible.	Not reported	Not reported	Cochrane Collaboration tool + GRADE	Results showed that the risk of bias was low in all studies included in the analysis	Narrative synthesis, Tables, forest plots; fixed effects (due to low heterogeneity)	the present study includes only RCTs; therefore, our recommendations are based on the best quality of available evidence. limitations: we were limited to examining outcomes based on self-reporting measures. mHealth interventions may be a useful tool to complement routine clinical care in treatment of PPD.
The efficacy and safety of omega-3 fatty acids on depressive symptoms in perinatal women: a meta-analysis of randomized placebo-controlled trials	Zhang (2020)	National Natural Science Foundation of China (no. 81871071 and 81171251) and Beijing Municipal Natural Science Foundation (no. 7162101).	Systematic review; Meta-analysis	PubMed/MEDLINE; CINAHL; Embase; PsycInfo/PsycArticles; Cochrane	No language restrictions imposed	2008-2019	8	Mixed	Pregnancy & postpartum	323 total; from 13 to 75	not mentioned	Australia, USA, Taiwan, Iran, Japan	In terms of diagnosis method, in three of the studies, MDD was diagnosed by using the formal DSM-IV diagnostic criteria and in other studies, mild-to-moderate depressive symptoms were diagnosed by rating scales.	Unknown	omega-3 fatty acids (EPA, DHA)	Yes	Placebo	depressive symptoms	EPDS; BDI-II; HAMD	Presented numerically/quantitative	Favours intervention	Overall, omega-3 FA monotherapy during perinatal period had moderate effects on reducing depressive symptoms in perinatal women compared with placebo (SMD=0.65, 95% confidence interval (CI): 0.10,1.20, P=0.02). However, high heterogeneity between studies was detected (I2=91%). Omega-3 FA had beneficial effects on both pregnant depression (SMD=0.46, 95% confidence interval (CI): 0.01, 0.91, P=0.05…	Not mentioned	Not mentioned	Not mentioned	Not mentioned	Yes	Although drop-out rates were more than 15% in two studies, no participants discontinued for side effects. Among eight included trials that reported adverse effects in this meta-analysis, there were not significant differences in incidence of side effects between two groups in each trial. To sum up, the most commonly reported adverse effects were uncomfortable symptoms of digestive tracts, includi…	Yes	Tolerability and drop-out	Overall, the dosage of omega-3 in included studies varied from 1 to 6 g per day and was all well-tolerated in most subjects drop-out rates were more than 15% in two studies	Not mentioned	Not mentioned	Not mentioned	Cochrane Handbook for Systematic Reviews of Interventions	The overall quality of included study was moderate. The detailed information about blinding and allocation concealment was insufficient inmost studies. All trials’ statistical analyses were based on intention-to-treat or modified intention-to-treat methods. Two trials18,20had a relatively high risk of attrition bias, in which the drop-out rate was higher than 15%. All trials conducted adherence a…	Narrative synthesis with descriptive tables; meta-analysis with forest plots and subgroup analysis	This extensive meta-analysis on 638 participants, including 323 participants in the omega-3 FA mono-therapy group and 315 participants in the placebo group, shows that omega-3 FA has a superior antidepressant effect over placebo on PND with a moderate effect size. Notably, subgroup analyses showed omega-3 mono-therapy has significant beneficial effects on both pregnant and postpartum depression. …
The effectiveness of music therapy for postpartum depression: A systematic review and meta-analysis	Yang (2019)	No funding	Systematic review; Meta-analysis	PubMed/MEDLINE; Embase; Web of Science; Cochrane; Other: China Biology Medicine Database	English, Chinese and Korean	2010-2016	4 (Huang 2010; Lee 2010; Serap 2014; Wang 2016)	PPD diagnosis	Postpartum	82+30+70+200= 382	18-35	China, US, Korea.		Unknown	Music therapy	Yes	TAU	depressive symptoms	EPDS; HAMD; Other: self-rating depression scale (SDS) BAI	Presented numerically/quantitative	Favours intervention	In four studies involving 763 patients, music therapy had a significant effect on depression compared to the control group (SMD:−0.87, 95% CI:−1.23 to-0.51, p < 0.00001;heterogeneity:χ2 = 14.09, I2= 79%, p = 0.003) In one trial involving 160 participants, compared to traditional therapy, music therapy was more beneficial to improve depression (RR: 0.73, 95% CI: 0.63 to 0.86, p = 0.01) Three trial…	Anxiety, insight, pain, sleep, satisfaction	SMD; not sig.	Maternal attachment	one study of 60 patients showed that music therapy enhanced maternal attachment (MD: 3.30, 95% CI: 1.72 to 4.88,p < 0.0001).	Not reported	The studies we included did not mention side effects after music therapy, suggesting that music therapy was an effective and safe treatment for postpartum depression.	Not reported	Not reported	Not reported	"Furthermore, music therapy as an alternative treatment has many benefits, including few side effects, low cost, and ease of tolerance and deserves to be promoted in future clinical applications"	Not reported	Only mentions "low cost" in the discussion	Tool recommended by the Cochrane Handbook V.5.1.0 (Cochrane Collaboration, London, UK)	In general, the quality of the studies was acceptable. Moreover, after sensitivity analysis, no studies were found to have a significant impact on heterogeneity.	For continuous data, standardized mean differences (SMDs) and 95% confidence intervals (CI) were used to synthesize data when there were multiple outcome measures, otherwise, mean differences (MDs)and 95% confidence interval (CIs) were used. For binary data, the risk ratios (RR) and 95% confidence interval (CIs) were used to synthesize the data.	Overall, music therapy had a positive impact on postpartum depression and it is safer and less expensive than the standard treatment. The evidence that music therapy improved insight, pain, sleep, satisfaction, and maternal attachment is weak and further research is needed.
Omega-3 fatty acids as monotherapy in treating depression in pregnant women: A Meta-Analysis of randomized controlled trials	Wei-Hong (2017)	National Natural Science Foundation of China (No. 81102806, No. 81260676, No. 81360679) Chinese Academy of Sciences (No. SKLMR-20100602) Yunnan Provincial Natural Science Foundation (2011FZ166)	Meta-analysis	PubMed/MEDLINE; Embase; Web of Science; Other: CCTR, CBM-disc, CNKI	No language restriction imposed	2008-2014	4	PPD diagnosis	Pregnancy	13-40	26-31	Iran, United States, Australia, China		Unknown	omega-3 fatty acids	Yes	Placebo	Depression symptoms	EPDS; BDI-II; HAMD; Other: MADRS, CGI	Presented numerically/quantitative	Favours intervention	The pooled standardized difference in means was 0.75 (95% CI=0.47, 1.04) for the random-effects model, which indicated a beneficial effect of the omega-3 fatty acids for pregnant women with MDD compared with placebo. Meanwhile, meta-regression analysis was conducted to assess the effect of baseline depression scores on the efficacy of omega-3 fatty acids. The results showed the negligible relatio…	Not reported	Not reported	Not reported	Not reported	Not reported	Only mentioned briefly in discussion: "none of the included patients experienced serious side-effects"	Yes	Drop-out	Zero drop-out rate	Not reported	Not reported	Not reported	Cochrane Collaboration criteria	Several limitations should be mentioned here: i) the relatively small number of included studies and depression in pregnant women; ii) the recruited studies had the different population, placebo and dose, which were also the general problems for meta-studies to solve; iii) publication bias, which was difficult to detect and somewhat was controversial when the number of included studies was small …	Standardized difference in means of depression scale was used as the main outcome. Random effect model was used. In addition narrative synthesis with descriptive tables	As far as we know, this is the first meta-analysis to study the efficacy of omega-3 fatty acids as monotherapy in the acute treatment of MDD in pregnant women. The results showed that the omega-3 fatty acids as monotherapy produced better efficacy than placebo with standardized difference in means of 0.75 (95% CI=0.47, 1.04). No significantly heterogeneity in effect size was existed.
Traditional Chinese acupuncture and postpartum depression: A systematic review and meta-analysis	Tong (2019)	Project ‘Science and Education Strengthen Health Programme of “The thirteenth Five-Year Plan” Leading Personnel (Innovation Team)’ of Yangzhou Health and Family Planning Commission	Systematic review; Meta-analysis	PubMed/MEDLINE; Embase; Cochrane	English and Chinese	2004-2015	14	PPD diagnosis	Postpartum	465	not reported	not reported	PPD diagnosis: identification of suspicious patients with screening scales and then the diagnosis of patients using the diagnostic criteria	Unknown	Acupuncture	Yes	Mixed	depressive symptoms	EPDS; HAMD; Other: effect rate	Presented numerically/quantitative	Favours intervention	A significantly better performance in the HAMD was found in the acupuncture group than in the control group, and the pooled MD was −1.27 (95% CI: −2.55 to 0.01; p = 0.05, I2 = 83%) in the random-effect model (Fig. 2A). The EPDS assessment method was only applied in two RCTs (Fig. 2B), and the analysis showed that the pooled MD had an obvious similar tendency in the acupuncture and control groups …	Estradiol levels	Acupuncture could significantly increase the estradiol level compared with controls, and the MD was 63.99 (95% CI: 13.47 to 114.51; p = 0.01, I2 = 98)	n.a.	n.a.	Not reported	Not mentioned	Not reported	Not mentioned	Not mentioned	Not mentioned	Not mentioned	Not mentioned	Cochrane Collaboration’s “Risk of Bias” tool from the Cochrane Handbook for Systematic Reviews of Intervention	This meta-analysis has some limitations. Few studies have investigated the efficacy of the combined therapies, and the number of patients was small. The heterogeneity of various documents was considerable. Notably, this systematic review suggests that acupuncture is safe and effective in the treatment of PPD. Collectively, traditional Chinese acupuncture seems to be effective in the treatment for…	narrative synthesis with descriptive table; quantitative analysis with forest plots and subgroup analysis	Traditional Chinese acupuncture seems to be effective in improving some symptoms of PPD, although the evidence is uncertain. Therefore, further studies following standardized guidelines with a low risk of bias are needed to confirm the effective-ness of acupuncture in the treatment of PPD
Treatment of depression with Chai Hu Shu Gan San: A systematic review and meta-analysis of 42 randomized controlled trials	Sun (2018)	No funding	Systematic review; Meta-analysis	PubMed/MEDLINE; Cochrane; Other: Chongqing VIP database, China National KnowledgeInternet (CNKI), and Wanfang database	Chinese and English	2006, 2016	two studies investigated patients with post-partum depression (PD) [Zhao 2006; 2016] Note. In the abstract, they report 7 trials with PD. (Inconsistent information)	PPD diagnosis	Postpartum	41, 45	28.94-30.12	China		Unknown	Chai Hu Shu Gan San	Yes	Active comparator	depression scores	HAMD	Presented numerically/quantitative	Favours intervention	better than fluoxetine for postpartum depression (MD =−4.10, from−7.48 to−0.72; I2= 86%)	Not reported	Not reported		Not reported	Yes	Nausea, appetite descent, anxiety, somnipathy, quiver, dry mouth, dizziness, nausea, tiredness, somnolence	Not reported	In the risk of bias assessment, attrition is assessed with (?)	Not reported	Not reported	Not reported	Not mentioned	Cochrane Collaboration tool	First, the methodological quality of the included studies was not high. Therefore, the studies were likely to have certain degrees of subjective bias. Second, the included studies in this review did not have long-term follow-up data.	The count data was expressed in terms of odd ratio (OR),and the measurement data was expressed in terms of mean difference (MD) with a 95% confidence interval (CI). The effects were expressed with the random-effects model (REM)	This review found that Chai Hu Shu Gan San has some advantages in treating depression, especially post-stroke depression and post-partumdepression
Can exercise or physical activity help improve postnatal depression and weight loss? A systematic review	Saligheh (2017)	Did not receive funding	Systematic review	PubMed/MEDLINE; CINAHL; Embase; PsycInfo/PsycArticles; Web of Science; Scopus; Cochrane; Other: Science Direct	English	2007-2014	9	Mixed	Postpartum	975	18-55	USA, Sweden, Canada, Greece and Tawain	1 week to 24 months postpartum	Mixed	walking, aerobic exercise, yoga and pilates, physical activity, resistance training	Mixed	Other: no treatment or passive exercise	postnatal depression	EPDS; BDI-II; CES-D; Other: Lederman postpartum self-evaluation questionnaire (LPSQ)	Presented qualitatively	Inconsistent	Two studies identified changes in both depressive symptoms and weight loss with small effect sizes. Four studies reported changes in one outcome, typically PND with variable effect sizes, while three studies reported no effect	Body composition, BMI, self efficacy, perceived stress, fatigue, anxiety, sleep quality	descriptive; change from baseline and between groups	n.a.	n.a.	Not reported	n.a.	Not reported	adherence	Adherence 1-year daily walking - 42.3% estimated adherence social group walking: 54.9% 12-week walking: 100% self-chosen PA: 98.6% group-based aerobic: 91% yoga and pilate: 82% home-based individualized aerobic: 76.1% Increased adherence was observed with supervised interventions	n.a.	Not mentioned	Not mentioned	Downs and Black 27 item checklist	Moderate (few studies available)	narrative synthesis with descriptive table; generated individual study effect size estimates	exercise/PA interventions can positively affect PND symptoms, but with limited and inconsistent evidence Exercise or PA interventions with supervision (1–1, group), structure (weekly frequency, scheduled durations, moderate intensity), which adhered to specific exercise/PA guidelines over an extended postpartum period (e.g. 12 weeks +) and were supplemented by several psycho-social support strate…
Interventions to treat mental disorders during pregnancy: A systematic review and multiple treatment meta-Analysis	Ravesteyn (2017)	1) Erasmus University Medical Center (MRACE) 2) Coolsingel foundation	Systematic review; Meta-analysis	PubMed/MEDLINE; Embase; PsycInfo/PsycArticles	English	2008-2013	13	PPD diagnosis	Pregnancy	Not mentioned	Not mentioned	unknown	These trials included participants that fulfilled the criteria for MDD according to DSM-IV or ICD-10 criteria.	Unknown	Body-oriented therapy; food supplements; acupuncture	Yes	Mixed	depressive symptoms	EPDS; HAMD; CES-D; Other: SCL-20	Presented numerically/quantitative	Inconsistent	Body-oriented therapy (7 studies) = -0.43 (-0.61, -0.25); food supplements (3 studies)= -0.51 (-1.02, 0.01); acupuncture (2 studies)= -0.43 (-0.80, -0.06)	Not mentioned	Not mentioned	Not mentioned	Not mentioned	Not reported	Not mentioned	Not reported	Not mentioned	Not mentioned	Not mentioned	Not mentioned	Not mentioned	Cochrane Risk of Bias Tool	Poor to good study quality. No indication for publication bias	Narrative synthesis; meta-analysis with funnel plots; Hedges g	As an alternative, positive results were found for body-oriented interventions and acupuncture. No evidence was found for bright light therapy and food supplements.
Does aerobic exercise reduce postpartum depressive symptoms?: A systematic review and meta-analysis	Pritchett (2017)	The University of Birmingham, the National Institute for Health Research (NIHR) School for Primary Care Research, and the Collaboration for Leadership in Applied Health Research and Care West Midlands.	Systematic review; Meta-analysis	PubMed/MEDLINE; Embase; PsycInfo/PsycArticles; Cochrane; Other: SportDiscus, ClinicalTrials.gov	unrestricted	2003-2015	7	Mixed	Postpartum	n.r.	n.r.	Australia, UK, US, Canada, Taiwan		Unknown	Armstrong 2003= group exercise program with social co-intervention; Robichaud 2008 = exercise program; Boath 2015= group excercise program; Daley 2008, Daley 2015; Da Costa 2009= exercise counseling; Huang 2011= excercise counseling with dietary co-intervention;	Yes	Mixed	depressive symptoms	EPDS; BDI-II; Clinical interview	Presented numerically/quantitative	Favours intervention	Armstrong 2003= -1.71 (-2.77, -0.66); Daley 2008= -0.06 (-0.77, 0.64); Robichaud 2017= -0.34 (-0.91, 0.23) ; Da Costa 2009= 0.05 (-0.37, 0,47) ; Huang 2011= -.23 (-0.58, 0.12); Boath 2015= -1.07 (-1.98, -0.17); Daley 2015= -0.08 (-0,52, 0,36)	n.r.	SMD, random, CI	n.r.	n.r.	Not reported		Not reported	Not reported	Not reported	The finding that both group exercise and participant choice of exercise (often solitary exercise) may be effective in reducing postpartum depressive symptoms is also noteworthy. Current guidance from NICE on the treatment of postpartum mental illness refers clinicians to exercise advice for the general adult population, recommending only group exercise, which may not be the most feasible or accep…	Participant choice of exercise: often solitary exercise	Not reported	Cochran Collaboration's risk of bias tool	unclear till high risk of bias	descriptive tables and quantitative meta-analyses, subgroup analysis	ConclusionThis systematic review provides support for the effectiveness of exercise in reducing postpartum depressive symptoms. Group exercise, participant-chosen exercise, and exercise with co-interventions all may be effective interventions. These results should be interpreted with caution because of substantial heterogeneity and risk of bias
Effects of exercise‐based interventions on postpartum depression: A meta‐analysis of randomized controlled trials	Poyatos-León (2017)	no conflict of interest	Systematic review; Meta-analysis	PubMed/MEDLINE; CINAHL; Embase; Web of Science; Scopus; Cochrane; Other: Science Direct	English, Spanish	2003-2015	6	Scarce information	Pregnancy & postpartum	79+88+80+19+20=286	Not mentioned	United Kingdom, Canada, Taiwan, Australia		Unknown	Daley 2015= 2 face-to-face consultations and 2 telephone sessions with a PA facilitator; Da Costa 2009= individualized exercise prescription and followed ACSM guideline; Daley 2008= pram walking exercise; Heh 2008= 1 h/w at the hospital and 2 sessions at home; Armstrong 2004 and 2003= pram walking excercise	Yes	TAU	depressive symptoms	EPDS	Presented numerically/quantitative	Favours intervention	When subgroup analyses by postpartum depression status were conducted, the effect size was 0.67 (95% CI 0.44-0.90) for mothers with postpartum depression diagnosis.	Not mentioned	N.a.	Not mentioned	N.a.	Not reported	Most studies did not re-port data regarding adverse effects attributable to interventions	Yes	adherence, drop out	The adherence rate was higher than 85% in three studies and around 75% in three studies. Dropout rates were less than 10% three studies, between 20 and 30% in three studies	reasons for dropout: not having enough time, new pregnancy, moving to another state, mother or baby health problems	Not mentioned	Not mentioned	Jadad score	The quality of the studies was low to medium, thus the risk of bias is increased.	Narrative synthesis with descriptive table; meta-analysis with forest plot and subgroup analysis	Physical exercise during pregnancy and the postpartum period is a safe strategy to achieve better psychological well-being and to reduce postpartum depressive symptoms
Efficacy of peer support interventions for depression: a meta-analysis	Pfeiffer (2011)	VA Health Services Research & Development Service, Michigan Diabetes Research and Training Center, Michigan Institute for Clinicaland Health Research	Systematic review; Meta-analysis	PubMed/MEDLINE; CINAHL; Cochrane	n.r.	2000-2009	2 (relevant: Chen 2000; Dennis 2009)	PPD above cut-off score	Postpartum	n.r.	Chen 2000= 29; Dennis 2009= 20-34 (median)	n.r.		Unknown	peer support group; telephone peer mentor	Yes	TAU	depressive symptoms	EPDS; BDI-II	Presented numerically/quantitative	Favours intervention	Favours peer support vs usual care. Chen 2000: -0.71 (-1.23, -0.19); Dennis 2009: -0.21 (-0.37, -0.05)	n.r.	SMD	n.r.	n.r.	Not reported		Not reported	Drop-out rate	All studies described participant dropouts and reported study completion rates between 59.1% and98.0% (mean 82.2%);	n.r.	n.r.	n.r.	Jadad scale	Two of the three primary quality measures as describedby Jadad were satisfied by all studies. In addition to all beingrandomized trials, all studies described participant dropoutsand reported study completion rates between 59.1% and 98.0% (mean 82.2%); outcomes were not available for subjects who dropped out. While double-blinding of psychosocial interventions was not feasible, only threestudies …	SMD; DerSimonian–Laird random effects model	Based on the available evidence, peer support interventions help reduce symptoms of depression. Additional studies are needed to determine effectiveness in primary care and other settings with limited mental health resources
Effects of omega 3 fatty acids supplementation in behavior and non-neurodegenerative neuropsychiatric disorders	Ortega (2012)	No funding	Systematic review	PubMed/MEDLINE; CINAHL; Embase; Cochrane; Other: Latin American and Caribbean Heath Sciences Literature (LILACS)	Not mentioned	2008	3	PPD diagnosis	Pregnancy	59+26+36 =121	18-45	Not mentioned		Unknown	Omega-3 fatty acids supplementation (PUFA)	Yes	Placebo	depressive symptoms	Other: not reported	Presented qualitatively	Inconsistent	Freeman and Rees: no effect Su: improvement of depression symptoms by week 6 In pregnant women diagnosed with perinatal depression, supplementation was associated with no improvement in symptoms in some studies (Table 2). For example, Freeman et al. reported no improvements with a dose of EPAþDHA of 1·9 g/d, and Rees et al. observed none after providing 6 g/d of fish oil (414 mg EPAþ1638 mgDHA). …	Not mentioned	narrative qualitative	Not mentioned	Not mentioned	Not reported	Not mentioned	Not reported	Not mentioned	Not mentioned	Not mentioned	Not mentioned	Not mentioned	Unclear	Great heterogeneity was noticed in terms of study design, the doses of n-3 PUFA administered, and study duration. Thus, improving the design of future studies is essential toreach conclusive results	Narrative synthesis with descriptive tables	Although the use of n-3 PUFA supplements in depressed pregnant women at the above doses does not appear to improve symptoms, there is insufficient evidence to confirm this at present. New trials should be undertaken in which the consumption of fish is controlled since this has the potential to confound the results. In such trials, depressed pregnant women should be provided an n-3 PUFA supplement…
Treatment of depression, anxiety, and trauma-related disorders during the perinatal period: A systematic review	Nillni (2018)	- ICHD Grant 1K23HD087428-01A1 - Department of Psychiatry at Boston University School of Medicine	Systematic review	PubMed/MEDLINE; PsycInfo/PsycArticles	English	2002-2016	24	Mixed	Pregnancy & postpartum	n.r.	n.r.	n.r.		Unknown	other talk therapies, stepped collaborative care, exercise, yoga, massage, acupuncture, omega-3 FA	Mixed	Mixed	depressive symptoms	EPDS; BDI-II; PHQ-9; HAMD; CES-D; DASS; Clinical interview; Other: QIDS, IDAS	Presented qualitatively	Inconsistent	Other talk therapies: Sampson 2016: decrease depressive symptoms o EPDS and PHQ-9 (open trial) Segre 2015: decrease HDRS, EPDS not (RCT) Field 2013: peer support = IPT (RCT) Honey 2002: psychoeducation > routine primary care on CES-D and STAI (RCT) Tamaki 2008: support =TAU on EPDS and SCID (RCT) Collaborative care: Gjerdingen 2009: stepped care = TAU on PHQ-9 (RCT) Grote 2015: MOMcare > MSS-Plus…	n.r.	descriptive	n.r.	n.a.	Not reported		Not reported	n.a.	n.r.	n.r.	n.r.	n.r.	Cochrane Collaboration's tool for assessing risk of bias	Only report the RoB table, do not comment on the quality results	Discriptive information organized in a supplemental table and describe in text.	There is some support for complementary and alternative medicine approaches (e.g., exercise). Non-pharmacological interventions such as exercise, yoga, and prenatal massage have shown some preliminary efficacy, but more and larger studies are needed.	Supplementary file "Appendix A. Characteristics of non-pharmacological studies included in the systematic review" has a table with details for each study
Omega-3 Fatty Acid Supplementation for Perinatal Depression: A Meta-Analysis	Mocking (2020)	This study was supported by a PhD scholarship awarded to Dr Mocking by the Academic Medical Center of the University of Amsterdam. Dr Ruhé is currently supported by a NWO/ZonMW VENI-Grant #016.126.059. Dr Bergink is supported by the Netherlands Organization for Scientific Research (NWO: VENI and clinical fellow) and the Blavatnik Womens Health Institute.	Systematic review; Meta-analysis	Embase; PsycInfo/PsycArticles; Web of Science; Cochrane	English and Persian/Dutch	2008-2018	7	Mixed	Pregnancy & postpartum	86+13+18+28+58+40+35 278	Not mentioned	Not mentioned		Unknown	EPA/DHA	Yes	Mixed		EPDS; BDI-II; HAMD; Other: MADRS, PDSS	Presented numerically/quantitative	Inconsistent	Seven RCTs included only depressed patients. Meta-analysis in this a priori defined subgroup resulted in medium effect sizes (Figure 3; random: −0.545 [SDM; 95% CI=−1.182 to 0.093]; Z value=−1.673; P=.094; fixed: −0.452 [SDM; 95% CI=−0.628 to −0.276]; Z value=−5.043; P<.001). There was still significant heterogeneity in this subgroup (I2=91.40; Q=69.78; P<.001). Meta-analysis of the 2 RCTs that s…	Not mentioned	Not mentioned	Not mentioned	Not mentioned	Not reported	Not mentioned	Not reported	Not mentioned	Not mentioned	Not mentioned	Not mentioned	Not mentioned	Cochrane Collaboration’s tool for assessing risk of bias and Grading of Recommendations Assessment, Development and Evaluation (GRADE) methodology framework to make systematic judgments about quality of evidence	While none of the studies showed concrete evidence for high risk of bias, several potential biases remained unclear, for example, due to the lack of prepublished protocols	Narrative synthesis with descriptive table; meta-analysis with forest plots and subgroup analysis	Omega-3 PUFA supplementation has a small but significant beneficial overall effect on perinatal depression, with important subgroup differences. Timing (postpartum vs pregnancy) significantly influenced the effect size of omega-3 PUFA supplementation for perinatal depression. Consequently, we advise against prescribing omega-3 PUFAs for the treatment or prevention of depressive symptoms during pr…
Effects of Exercise on Mild-to-Moderate Depressive Symptoms in the Postpartum Period: A Meta-analysis	McCurdy (2017)	Not mentioned	Systematic review; Meta-analysis	PubMed/MEDLINE; CINAHL; Embase; Other: Sport Discus, Ovid's All EBM Reviews database, ClinicalTrials.gov	English and Farsi	2003-2015	10	Mixed	Postpartum	10+9+11+28+46+20+47+40+27+20=258	not reported	Australia, United Kingdom, United States, Canada, Taiwan, Iran	Nine trials included women who were screened and identified by the authors as having postpartum depression pre-intervention. Criteria for depression in these trials included an Edinburgh Postnatal Depression Scale score 12 or greater, an Edinburgh Postnatal Depression Scale score 10 or greater, a Hamilton Depression Rating Scale score 12 or greater, or a diagnosis of depression using clinical int…	Unknown	Physical exercise (aerobic exercise, resistance training, flow yoga, whole-body stretching)	Yes	Mixed	depressive symptoms and diagnosis of depression	EPDS; HAMD; Clinical interview	Presented numerically/quantitative	Favours intervention	Across 10 trials of women identified by trial authors to have depression in the postpartum period, exercise had a moderate effect in treating depressive symptoms (standardized mean difference -0.48, 95%CI -0.73 to -0.22, I2 = 42%; moderate effect size; Fig. 4). Nine of these trials used the Edinburgh Postnatal Depression Scale and demonstrated depressive symptoms in the exercise group had a weigh…	Not mentioned	N.a.	Not mentioned	N.a.	Not reported	N.a.	Yes	Adherence (appendix 3)	adherence rates between 14% to 96%, depending on type of exercise	Not mentioned	Not mentioned	Not mentioned	Jadad Scale (1-5)	Our meta-analysis builds on the review by Daley et al by including 11 new trials and 1,106 additional women. The articles exhibit geographic diversity with trials in North America, Europe, Asia, and the Middle East. Meta-analyses examining exercise and depressive symptoms typically demonstrate significant heterogeneity. However, the heterogeneity in our analysis was low (I2 =< 40%) for all but on…	Narrative synthesis; descriptive table in appendix 3; meta-analysis with forest plots and subgroup analysis	In women with depression, the effect of postpartum exercise on depressive symptoms was more pronounced (standardized mean difference -0.48; moderate). In women with depression, supervised exercise had a more pronounced effect on depressive symptoms than unsupervised exercise providing some evidence that the observed treatment effect of exercise may in part be the result of group support. However,…
Complementary health approaches for postpartum depression: A systematic review	McCloskey (2018)	no potential conflicts of interest reported	Systematic review	PubMed/MEDLINE; CINAHL; Other: Academic Search Complete, Academic OneFile, Directory of Open Access Journals, MasterFILE Complete, Oalster, Social Science Abstracts	English	2006-2017	8	Mixed	Postpartum	chung (2012) = ?, O Higgings (2008) = 31, sheick(2017) = 35, sheydael(2017) = ?, freeman (2006) = ? , tabeshpour (2017) = 30 , kashani (2016) = 32, buttner (2015) = ?	chung (2012) = ?, O Higgins (2008) = ?, sheick(2017) = ?, sheydaei(2017) = ?, freeman (2006) = age range 20–42 years(M= 31), tabeshpour (2017) = mean age = 20 , kashani (2016) = 18–45 years(M = 29.21, SD 7.69)., buttner (2015) = 18–45 years(M = 29.81, SD 5.17)	USA, China, Iran, Canada, UK		Unknown	electro-acupuncture, ferrous sulfate tablets, mindfulness training, saffron, yoga, infant massage, omega 3 fatty acid	Yes	TAU	depressive symptoms	EPDS; BDI-II; Clinical interview; Other: BDI-I, HDRS, IDAS, SIGH-SAD, DSM-IV, SCID-I	Presented qualitatively	Inconsistent	Aromatherapy= partly significant reduction in depression symptom; electroacupuncture= both groups significant reduction but not between the groups , infant massage= not significant, Iron supplementation= significant reduction, mindfulness training= significant reduction, omega-3 fatty acids= both groups significant reduction but not between the groups, saffron versus placebo= significant reductio…	Anxiety: GAD-7, SSAI, and safety	descriptive	not reported	n.a.	Yes	qualitative (Chung 2012) : one participant reported discomfort due toacupuncture; other reasons for early termination were unclear ; Kashani (adverse event checklist) : The authors concluded that saffron is a safe...	Not reported		not reported	Outcomes demonstrate the feasibility and safety of these approaches, as well as varying degrees ofeffectiveness	not reported	not reported	descriptive	This systematic review demonstrates that the body of evidence supporting theeffectiveness of CHA in reducing PPD symptoms is promising, but nascent [..] This systematic review has limitations. Studies were limited to RCT designspublished in English; thus, a substantial body of evidence may have been omitted.Additionally, the ability of this systematic review to draw any universal conclusionsabout…	Narrative ; table with qualitative and quantitative information	Outcomes demonstrate the feasibility and safety of these approaches, as well as varying degrees of effectiveness. While many were pilot studies using small sample sizes, the results are encouraging and substantiate the need for additional trials.
Effectiveness of self-help psychological interventions for treating and preventing postpartum depression: a meta-analysis	Lin (2018)	grants from the Science and Technology Major Project of ShandongProvince	Systematic review; Meta-analysis	PubMed/MEDLINE; Web of Science; Scopus; Cochrane; Other: ProQuest dissertation, Theses		2009-2015	4	Mixed	Postpartum	Costa 2009= 46; Daley 2015a= 47; O'Mahen 2013= 181; O'Mahen 2014= 41	Costa et al.2009 = mean age 33.50; Daley et al.2015a = mean age 31.70; ;O’Mahen et al.2014 = mean age 32.30 O’Mahen et al.2014 = /	Canada, UK	n.a.	Unknown	Exercise; behavioral activation	Yes	TAU	Depressive symptoms	EPDS	Presented numerically/quantitative	Favours intervention	Costa 2009: -1.17 (-1.63, -0.71); Daley 2015: -1.00 (-1.44, -.56); O'Mahen 2013: -1.72 (-1.98, -1.47); O'Mahen 2014: -2.18 (-2.74, -1.61) The findings suggestedthat self-help interventions designed to treat postpartum depression reduced levels of depressive symptoms effectively anddecreased the risk of postpartum depression		Effect sizes for depression symptoms between follow-upand postintervention assessments were−0.21 (95% CI−0.44to 0.02,P=.923,I2=0.0%)forexercise,−0.54 (95% CI−1.03 to−0.06) for BA treatment (on forrest-plot) : Costa et al.2009 = effect size -1.17(-1.63, -0.71) Daley et al.2015a = effect size -1.00(-1.44, -0.56) ;O’Mahen et al.2014 = effect size -1.72 (-1.98, -1.47) O’Mahen et al.2014 = effect size…	not reported	n.a.	Not reported	not reported	Not reported	not reported	n.a.	not reported	not reported	not reported	Delphi List Criteria	The meta-analysis was subject to several limitations.For example, the sample size was small; therefore, the results should be interpreted with caution. In addition, the body of existing research examining this topic is relatively small, and all of the studies included in the review focused on the effects of self-help interventions for post-partum depression. Therefore, the homogeneity of the samp…	narrative, table with qualitative/quantitative information, forest-plot	In treatment trials, depression scores continued to decrease from baseline to posttreatment and follow-up assessment in treatment subgroups. Changes in treatment subgroups’ depression scores from baseline to postintervention assessment were greater relative to those observed in prevention subgroups. Self-help interventions produced larger overall effects on postpartum depression, relative to thos…
The efficacy of n-3 fatty acids DHA and EPA (fish oil) for perinatal depression	Jans (2010)	NWO-VICI grant; Minami Nutrition NV, Antwerp, Belgium	Systematic review; Meta-analysis	PubMed/MEDLINE; Embase; PsycInfo/PsycArticles; Web of Science; Cochrane; Other: World Health Organization Reproductive Health Library	Not mentioned	2008	3	PPD diagnosis	Pregnancy & postpartum	13+28+17=58	not reported	Australia, USA, Taiwan		Unknown	FO, DHA, EPA	Yes	Mixed	depressive symptoms	EPDS; BDI-II; HAMD; Other: MADRS	Presented numerically/quantitative	Does not favour intervention	The pooled effect size of the three trials in depressed patients showed some indication of effectiveness (effect size 0·17; 95 % CI 2 0·21, 0·55), though not statistically significant Su 2008: 0.864 (0.150 1.578); Rees 2008: 0.243 (-0.529 -1.014); Freeman 2006: -.0289 (-0.843 0.266)	Not mentioned	n.a.	Not mentioned	n.a.	Not reported	Not mentioned	Yes	adherence; reported drop out: Rees 2008: 19.2%; Freeman 2006: 33.9%; Su 2008: 33.3%	not reported	not reported	not reported	not reported	Unclear if specific tool used; domains considered: design, randomisation, placebo type, matched placebo, blinding, adherence, sample size calculation, number of included women, reported drop-out, intention-to-treat analysis	Of the individual studies included in this meta-analysis, most showed limitations in methodological quality. First, the number of included studies is low. Second, there are large differences among the included studies in terms of treatment (dose, duration, EPA and/or DHA), outcome measure and population (depressed or healthy participants, pregnant and/or post-partum). Heterogeneity, although not …	Narrative synthesis with descriptive table; meta-analysis with forest plots; subgroup analysis; pooled effect sizes using both fized and andom-effects models	EPA and/or DHA cannot be considered to be an empirically supported treatment for perinatal depression
Role of omega-3 fatty acids in the treatment of depressive disorders: A comprehensive meta-analysis of randomized clinical trials	Grosso (2014)	International Ph.D.Program in Neuropharmacology, University of Catania, Catania, Italy	Systematic review; Meta-analysis	PubMed/MEDLINE; Embase; PsycInfo/PsycArticles; Cochrane	Not mentioned	2008	3	PPD diagnosis	Pregnancy	Freeman 2008= 59; Su 2008= 18; Rees 2008= 13	not reported	not reported		Unknown	EPA + DHA	Yes	Placebo	depressive symptoms	EPDS; BDI-II; HAMD; Other: CGI, MADRS	Presented numerically/quantitative	Inconsistent	inconclusive results (MDD in pregnancy, standardized mean difference – fixed effects-model: 0.08 SD, 95% CI:20.29, 0.45; random-effects model: 0.24 SD, 95% CI:20.73, 1.21). Only one study [82] concluded that omega-3 fatty acids might have therapeutic benefits in depression during pregnancy.	Not mentioned	not applicable	Not mentioned	n.a.	No	Besides the clinical efficacy of omega-3, in regard to the safety issue, it is important to underline that omega-3 fatty acids supplementation was well-tolerated and no adverse effects were reported on the subjects treated and newborns in all studies	Not reported	Not mentioned	Not mentioned	Not mentioned	Not mentioned	Not mentioned	Jadad criteria (13-point scale)	The main limitation of this study was the inability to control all the many potential sources of heterogeneity. Despite the fact that a logical grouping of trials was performed, a non-modifiable degree of heterogeneity, due to specific characteristics of all trials included, still weakened the pooled analysis of these studies. However, compared with older studies, the inclusion of the updated RCT…	Narrative synthesis with descriptive table; meta-analysis with forest plots; fixed and mixed effects models	no evidence for omega-3 PUFA supplementation in perinatal MDD
The Use of Omega-3 Fatty Acids in Mental Illness	Gören (2011)	No financial support for the research, authorship, and/or publication of this article	Systematic review	PubMed/MEDLINE	English	2006-2008	3	PPD diagnosis	Pregnancy & postpartum	Not clear	not reported	not reported		Unknown	EPA/DHA	Yes	Placebo	depressive symptoms	EPDS; HAMD; Other: MADRS	Presented numerically/quantitative	Inconsistent	Freeman 2006 and Su 2008: improvement; Freeman 2008 en Rees 2008: no difference	not reported	n.a.	not reported	n.a.	Yes	side effects of fatty acids appear to be mild and primarily involve the gastrointestinal tract (ie, nausea, diarrhea, and belching).	Not reported	n.a.	n.a.	Not mentioned	Not mentioned	Not mentioned	We examined studies within strata reflecting the rigor oftheir study design: randomized controlled trials (RCTs), non-randomized controlled studies, and noncontrolled observa-tional studies	Not reported	Tables and narrative synthesis	While the role of omega-3 fatty acids in perinatal depression is supported by epidemiologic data, this has not been born out in interventional trials. The benefit of omega-3 fatty acids in perinatal depression, primarily DHA, is not supported by controlled trials. However, given the favorable side effect profile and cardiovascular benefits of omega-3 fatty acids, they would appear to be safe for …
Group treatment for postpartum depression: A systematic review	Goodman 2011	not reported	Systematic review	PubMed/MEDLINE; CINAHL; PsycInfo/PsycArticles; Cochrane; Other: Dissertation Abstracts	English	2000-2010	2	Mixed	Postpartum	Chen 2000= 30 ; Puckering 2010= 12;	not mentioned	Taiwan, Scotland	The postpartum timing of four of the studies was either not reported (Highet and Drummond, 2004) or included women who were both less than and greater than 1 year postpartum (Clark et al. 2003, 2008; Meager and Milgrom,1996). Two studies (Fleming et al. 1992; Ugarriza; 2004) included non-depressed women in addition to depressed women and were also included.	Mixed	support group or group therapy	Yes	Mixed	depressive symptoms	EPDS; BDI-II	Presented qualitatively	Favours intervention	Chen 2000= a significant decrease in BDI scores from baseline to post-treatment (t=−6.14, p<.01). No significant change in BDI scores in the control group. Only 33% of treatment group mothers still>9 on BDI at post-intervention versus 60% in control group. Puckering 2010: Intervention group EPDS scores decreased significantly from baseline (M=18.8; SD=4.7) to post-treatment (M=11.9; SD=5.6). No s…	not reported	paired t-test; percentage; ANOVA	not reported	not applicable	Not reported	not applicable	Yes	Attrition rate	Attrition rate between 82.9-91%	not mentiond	not mentioned	not mentioned	Downs and Black (1998)	The strength of the evidence is limited bysmall sample sizes, high attrition in many studies, and thelack of design elements in several studies that strengtheninternal validity such as: randomization, blinding ofassessors, intention-to-treat analysis, well-specified inter-ventions and attention to treatment fidelity, use of adiagnostic interview for determination of depression statusfor inclusion…	Narrative; Tables	The review provides initial support for the role of group therapy in the treatment of PPD; however, caution is advised in making generalized interpretations of the findings as there was considerable heterogeneity of the studies included and the quality of the studies was mixed.	we are only considering Chen et al 2006; Puckering 2010
The role of n-3 polyunsaturated fatty acids (n-3PUFAs) in affective disorders	Ciappolino (2017)	Italian Ministery of Health and BIAL Foundation	Systematic review	PubMed/MEDLINE; PsycInfo/PsycArticles	Not mentioned	2008	3	PPD diagnosis	Pregnancy	Not reported	not reported	not reported	not mentioned	Unknown	n-3PUFAs (EPA and DHA)	Yes	Placebo	Depressive Symptoms	EPDS; BDI-II; HAMD; Other: MADRS, CGI	Other: Presented numerically/quantitative in one study; qualitatively in two studies	Inconsistent	Su 2008: significantly lower HAM-D scores; Rees 2008 and Freeman 2008: no significant difference	not mentioned	not mentioned	not mentioned	not mentioned	Not reported	Not mentioned	Not reported	not mentioned	not mentioned	not mentioned	not mentioned	not mentioned	quality was not assessed	"limitations derived from the heterogeneity of the included RCT studies related to different (1) types of n-3PUFAs, (2) follow-up period, (3) outcome measures, (4) depression severity (5) sample sizes and (6) age of participants.	narrative, tables	no antidepressant effects of the n-3PUFAs supplement in the treatment of puerperal depression have been shown
The effectiveness of prescription exercises for women diagnosed with postnatal depression: a systematic review	Brown (2017)	not mentioned	Systematic review	PubMed/MEDLINE; CINAHL; Embase; PsycInfo/PsycArticles; Other: SPORTDiscus	not mentioned	2008-2015	5	Mixed	Postpartum	not mentioned	18 years and upwards	Taiwan, USA, Australia, UK	all postnatal women with depression scores above normal ranges before the intervention of a physical exercise tool	Unknown	a facilitated exercise intervention and social support (Daley et al 2015); a 12-week home-based exercise programme and emotional support (Da Costa et al 2009); one hour per week of exercise at a hospital and two sessions at home for three months (Heh et al 2008); home-based physical activity intervention plus 11 telephone contacts during a six-month period (Lewis et al 2014) and eight weeks’ inte…	Yes	TAU	Postnatal depression	EPDS; PHQ-9; HAMD; Clinical interview	Presented numerically/quantitative	Inconsistent	Findings are based on CI's of separate review. No meta-analyses performed	Activity: Moderate to Vigorous Physical Activity (MVPA). One study.	Qualitative (Lewis, 2014)	not mentioned	not aplicable	Not reported		Not reported	not mentioned	not mentioned	not mentioned	not mentioned	not mentioned	EPHPP	A rigorous approach to data collection and analysis revealed a total of six published RCTs; these were assessed using a validated assessment tool published by the EPHPP (1998). This was a strength of the review: a well-designed validated tool tends to ensure that the RCTs included have been undertaken with attention paid to rigour, validity and reliability.	Narrative synthesis; descriptive table with qualitative and quantitative	The findings indicate that a tailored exercise intervention can e!ectively alleviate postnatal depressive symptoms, benefiting women both physically and psychologically. Social support experienced by participants in relation to the exercise intervention was seen to have a positive impact.
